# Supplementary material for: Bacterial communities of the oviduct of turkeys
Source: Sci Rep. 2022 Sep 1;12:14884. doi: 10.1038/s41598-022-19268-4 (PMC9436977; doi:10.1038/s41598-022-19268-4)
Supplement: Supplementary file 1 — Supplementary Information 1. [file 41598_2022_19268_MOESM1_ESM.xlsx]

## Sheet: Phyla
Supplementary Table 1. Relative Abundance of ASV at the phyla level in the turkey oviducts
	T-OVI-1	T-OVI-2	T-OVI-3	T-OVI-4	T-OVI-5	T-OVI-6	T-OVI-7	T-OVI-8	T-OVI-9	T-OVI-10	T-OVI-11	T-OVI-12	T-OVI-13	T-OVI-14	T-OVI-15
d__Bacteria;__Unassigned	0	0	0	0.0001038	0	0.005179	0	0	0.0003947	0	0	0.1166	0.02786	0.0004572	0
d__Bacteria;p__Acidobacteriota	0.0001186	0	0	0	0	0.03389	0	0	0.003503	0.001058	0.007783	0	0.02477	0.003892	0
d__Bacteria;p__Actinobacteriota	0.006386	0.02983	0.1497	0.005102	0.01832	0.1326	0.1245	0.1816	0.01243	0.186	0.2717	0.3579	0.2368	0.2123	0.2984
d__Bacteria;p__Armatimonadota	0	0	0	0	0	0.0005131	0	0	6.578e-05	0	0	0	0.01334	0.0001561	0
d__Bacteria;p__Bacteroidota	0.003309	0.0005595	0.0738	0.07255	0.287	0.2036	0.01368	0.0465	0.9272	0.01453	0.03985	0	0.02845	0.009111	0.1155
d__Bacteria;p__Bdellovibrionota	0	0	0	0	0	0.001902	0	0	0.000466	0.0007238	0	0	0	0	0.006082
d__Bacteria;p__Campilobacterota	0	0	0.003568	0.0009195	0.001124	0.0001916	0	0	8.771e-05	0	0.005492	0	0	0	0.0134
d__Bacteria;p__Deinococcota	0	0.000159	0	0	0	0.002217	0	0	0.0002248	0.0007238	0	0	0	0.000591	0
d__Bacteria;p__Desulfobacterota	0	0	0	0.002032	0.005772	0.003428	0	0.008957	0.0001645	0.0002969	0.00484	0	0	0.000223	0.01149
d__Bacteria;p__Firmicutes	0.01432	0.7306	0.6638	0.07907	0.5703	0.1958	0.03026	0.2091	0.01902	0.6392	0.2973	0.217	0.3296	0.7393	0.2229
d__Bacteria;p__Fusobacteriota	0	0	0	0	0	0	0	0.009751	0	0.002116	0	0.01909	0.008044	0.000591	0
d__Bacteria;p__Gemmatimonadota	0	0	0	0	0	0.01165	0.001755	0	0.0009867	0.000266	0.007343	0	0.01143	0.001015	0
d__Bacteria;p__Myxococcota	0	2.945e-05	0.004524	0	0	0.004132	0	0	0.0007181	0.0003279	0.004673	0	0.008485	0.0005018	0
d__Bacteria;p__Nitrospirota	0	0	0	0	0	0.003394	0	0	0.000148	0	0	0	0.009663	0	0
d__Bacteria;p__Patescibacteria	0	0	0	0	0.0001333	0.003517	0	0	0.0006304	0.002988	0	0	0	0.002888	0
d__Bacteria;p__Planctomycetota	0	7.657e-05	0	0.0001335	9.524e-05	0.01149	0.003552	0	0.001398	0.0005877	0	0.01409	0.00618	0.00223	0
d__Bacteria;p__Proteobacteria	0.9743	0.2387	0.09734	0.8383	0.1129	0.2716	0.8195	0.5441	0.02054	0.1448	0.3356	0.2597	0.2609	0.02098	0.3218
d__Bacteria;p__Spirochaetota	0	0	0.00286	0	0	0.0005816	0	0	4.385e-05	0.0001485	0	0	0	0	0
d__Bacteria;p__Verrucomicrobiota	0	0	0.002138	0.0001631	0.001657	0.01611	0	0	0.001025	0.0002969	0.006084	0	0	0.0009591	0
