# Supplementary material for: Bacterial communities of the oviduct of turkeys
Source: Sci Rep. 2022 Sep 1;12:14884. doi: 10.1038/s41598-022-19268-4 (PMC9436977; doi:10.1038/s41598-022-19268-4)
Supplement: Supplementary file 2 — Supplementary Information 2. [file 41598_2022_19268_MOESM2_ESM.xlsx]

## Sheet: Family
Supplementary Table 2. Relative Abundance of ASV at the family level in the turkey oviducts
	T-OVI-1	T-OVI-2	T-OVI-3	T-OVI-4	T-OVI-5	T-OVI-6	T-OVI-7	T-OVI-8	T-OVI-9	T-OVI-10	T-OVI-11	T-OVI-12	T-OVI-13	T-OVI-14	T-OVI-15
d__Bacteria;p__Proteobacteria;c__Gammaproteobacteria;o__Enterobacterales;f__Enterobacteriaceae	0.9696	0.15	0.04674	0.8341	0.1044	0.0008005	0.00178	0.02395	9.867e-05	0.001986	0.03857	0	0	0.001494	0.01296
d__Bacteria;p__Proteobacteria;c__Gammaproteobacteria;o__Pseudomonadales;f__Moraxellaceae	0.0003773	0.08836	0.009476	0.001439	0.002667	0.1145	0.7468	0.4531	0.001031	0.05151	0.1679	0.02749	0.0006376	0.00465	0.009716
d__Bacteria;p__Firmicutes;c__Bacilli;o__Lactobacillales;f__Lactobacillaceae	0	0.005136	0.006515	0.017	0.02017	0.003291	0.002111	0.00741	0.00421	0.3267	0.008329	0.004317	0.1452	0.5377	0.006338
d__Bacteria;p__Bacteroidota;c__Bacteroidia;o__Flavobacteriales;f__Weeksellaceae	0.0001832	0.000106	0.004511	0.0001483	0	0.0005268	0.001365	0	0.9133	0.002648	0.001168	0	0	0.0006134	0
d__Bacteria;p__Firmicutes;c__Bacilli;o__Lactobacillales;f__Enterococcaceae	0	0.5021	0.1604	0.01038	0.2385	0.001095	0	0	0.0001316	0.003266	0	0	0	0.003691	0
d__Bacteria;p__Firmicutes;c__Clostridia;o__Lachnospirales;f__Lachnospiraceae	0.00311	0.0008776	0.1606	0.0178	0.1029	0.09958	0	0.04154	0.005542	0.06241	0.0137	0	0	0.04102	0
d__Bacteria;p__Firmicutes;c__Bacilli;o__Lactobacillales;f__Streptococcaceae	0.0003395	0.2028	0.01365	0.0004449	0.002095	0.001478	0.006019	0.03392	6.578e-05	0.01311	0.02031	0.1057	0.07107	0.01527	0.02339
d__Bacteria;p__Actinobacteriota;c__Actinobacteria;o__Corynebacteriales;f__Corynebacteriaceae	0.0009701	0.0001531	0.01677	0.0001186	0.0002476	0.008881	0.04852	0.04339	0.001244	0.02326	0.08652	0.1027	0.0541	0.02664	0.02377
d__Bacteria;p__Firmicutes;c__Clostridia;o__Oscillospirales;f__Ruminococcaceae	0.004101	0.0005065	0.1684	0.01014	0.08957	0.01249	0.003205	0.0201	0.001902	0.04294	0	0	0	0.03136	0.006617
d__Bacteria;p__Firmicutes;c__Bacilli;o__Staphylococcales;f__Staphylococcaceae	0	0.01847	0.005266	0.004301	0.01474	0.003537	0.009953	0.003651	0.0002248	0.05149	0.06498	0.06771	0.04753	0.02022	0.01258
d__Bacteria;p__Bacteroidota;c__Bacteroidia;o__Bacteroidales;f__Bacteroidaceae	0.0002964	0.0001119	0.01354	0.05902	0.1986	0.006356	0.001034	0	0.0005317	0.002982	0	0	0	0.001706	0.03299
d__Bacteria;p__Actinobacteriota;c__Actinobacteria;o__Bifidobacteriales;f__Bifidobacteriaceae	0.00194	0.0005772	0.02835	0.003604	0.01208	0.006178	0.005841	0.02436	0.0006797	0.08218	0.02509	0	0.0002452	0.07209	0.02174
d__Bacteria;p__Actinobacteriota;c__Actinobacteria;o__Propionibacteriales;f__Propionibacteriaceae	0.0004204	9.424e-05	0.01696	0	0.0001524	0.007902	0.00039	0	0.0006907	0.009168	0.03923	0.1663	0.03301	0.003435	0.0007689
d__Bacteria;p__Actinobacteriota;c__Actinobacteria;o__Micrococcales;f__Microbacteriaceae	0	0	0.01625	0	0	0.006356	0	0	0.0005372	0.001528	0.01394	0	0.01707	0.001684	0.1775
d__Bacteria;p__Bacteroidota;c__Bacteroidia;o__Bacteroidales;f__Muribaculaceae	0	2.356e-05	0.008487	0	0.0001333	0.1722	0	0	0.009324	0.0003712	0.01977	0	0	0.0009033	0
d__Bacteria;p__Proteobacteria;c__Gammaproteobacteria;o__Burkholderiales;f__Alcaligenaceae	0.0005443	4.712e-05	0.01191	0	0	0.00366	0.009825	0.02835	4.934e-05	0.001231	0.03609	0	0	0	0.1012
d__Bacteria;p__Firmicutes;c__Bacilli;o__Bacillales;f__Bacillaceae	0.0001509	4.712e-05	0.03258	0	0	0.005234	0	0.01042	0.0004605	0.003353	0.09889	0.01341	0	0.006412	0.01974
d__Bacteria;p__Actinobacteriota;c__Actinobacteria;o__Micrococcales;f__Micrococcaceae	0.00152	0.02883	0.009168	0	5.715e-05	0.00964	0.02107	0.038	0.0006578	0.006619	0.04228	0.01431	0	0.014	0
d__Bacteria;p__Proteobacteria;c__Gammaproteobacteria;o__Burkholderiales;f__Oxalobacteraceae	0.001164	0	0	0.0001928	0	0.003106	0	0	0.0004769	0.006774	0.006979	0.1168	0	0.0003792	0.03768
d__Bacteria;_unassigned_;__;__;__	0	0	0	0.0001038	0	0.005179	0	0	0.0003947	0	0	0.1166	0.02786	0.0004572	0
d__Bacteria;p__Firmicutes;c__Clostridia;o__Oscillospirales;f__Oscillospiraceae	0.0004042	0.0001708	0.03841	0.006985	0.03554	0.03346	0	0.0172	0.002061	0.001744	0	0	0	0.003134	0.00946
d__Bacteria;p__Actinobacteriota;c__Actinobacteria;o__Pseudonocardiales;f__Pseudonocardiaceae	0.0004689	7.657e-05	0.01182	0	0	0.003489	0.0059	0.05198	0.000592	0.002134	0.007009	0	0.0103	0.0003792	0.03842
d__Bacteria;p__Proteobacteria;c__Alphaproteobacteria;o__Sphingomonadales;f__Sphingomonadaceae	0	2.945e-05	0	4.449e-05	0.0002476	0.004776	0	0	0.0009264	0.0206	0.003778	0.008862	0.04694	0.00126	0.04318
d__Bacteria;p__Proteobacteria;c__Gammaproteobacteria;o__Xanthomonadales;f__Xanthomonadaceae	0.0009701	0.0001119	0.01621	0	0	0.009038	0.004459	0.01196	0.0005701	0.004262	0.02101	0	0	0.0001115	0.04269
d__Bacteria;p__Firmicutes;c__Clostridia;o__Eubacteriales;f__Eubacteriaceae	8.623e-05	0	0.0056	0	0	0.00169	0.001628	0	0.0002796	0.0008166	0.02735	0	0	0	0.06179
d__Bacteria;p__Firmicutes;c__Bacilli;o__Erysipelotrichales;f__Erysipelotrichaceae	0.001649	0.0001944	0.01071	0.002373	0.006096	0.005665	0.002942	0.02109	0.001464	0.01434	0.005507	0	0	0.02491	0
d__Bacteria;p__Bacteroidota;c__Bacteroidia;o__Bacteroidales;f__Rikenellaceae	0.001363	0.0001885	0.02056	0.002521	0.03103	0.003332	0	0.01516	0.0003454	0.0008228	0.004597	0	0	0.001372	0.01219
d__Bacteria;p__Proteobacteria;c__Alphaproteobacteria;o__Rhodobacterales;f__Rhodobacteraceae	0	3.534e-05	0	0	0	0.00962	0.04627	0	0.0005208	0.007126	0	0	0.02212	0.001327	0
d__Bacteria;p__Firmicutes;c__Bacilli;o__Lactobacillales;f__Aerococcaceae	0	4.712e-05	0	0	0.0002286	0.0003558	0	0.02346	0.0001042	0.04027	0.008192	0	0	0.005275	0
d__Bacteria;p__Proteobacteria;c__Gammaproteobacteria;o__Burkholderiales;f__Burkholderiaceae	0	0	0	0	7.619e-05	0.002976	0	0.01673	0.0005646	0.001033	0	0.04249	0.01319	0.000223	0
d__Bacteria;p__Proteobacteria;c__Gammaproteobacteria;o__Pseudomonadales;f__Pseudomonadaceae	0.0001401	0	0	0.0004894	0.0002667	0.002675	0	0	0.0001973	0.008135	0.009148	0.03408	0	0.0001561	0.0213
d__Bacteria;p__Proteobacteria;c__Alphaproteobacteria;o__Acetobacterales;f__Acetobacteraceae	0	0	0.001811	0	0	0.00585	0	0	0.0006797	0.003978	0	0	0.06048	0.00184	0
d__Bacteria;p__Bacteroidota;c__Bacteroidia;o__Bacteroidales;f__Dysgonomonadaceae	0.0003557	2.356e-05	0.003842	0	0	0	0.008138	0.01295	0	0.000167	0	0	0	0	0.04725
d__Bacteria;p__Proteobacteria;c__Gammaproteobacteria;o__Burkholderiales;f__Neisseriaceae	0	0	0	0.0002076	0	0.004023	0.00195	0	0.0001699	0.002301	0.02581	0.01931	0.01143	0.0003011	0
d__Bacteria;p__Firmicutes;c__Clostridia;o__Peptostreptococcales-Tissierellales;f__Peptostreptococcaceae	0	0	0	0.0001483	0.0001714	0.002059	0.00167	0	0.000307	0.02114	0.008238	0.01545	0	0.0144	0
d__Bacteria;p__Proteobacteria;c__Gammaproteobacteria;o__Burkholderiales;f__Comamonadaceae	0.0003449	0	0	0.0003856	0.000381	0.009421	0.003806	0.01003	0.00102	0.00198	0.005629	0	0.0004905	0.0007583	0.02899
d__Bacteria;p__Actinobacteriota;c__Coriobacteriia;o__Coriobacteriales;f__Coriobacteriaceae	0	5.301e-05	0.00401	0	0.002248	0.0002463	0	0	0.0001535	0.02454	0	0	0	0.03117	0
d__Bacteria;p__Firmicutes;c__Clostridia;o__Peptostreptococcales-Tissierellales;f__Peptostreptococcales-Tissierellales	8.084e-05	0	0.008333	0	0.0001143	0.001197	0	0	6.03e-05	0.002895	0.007404	0	0	0.0003234	0.04162
d__Bacteria;p__Actinobacteriota;c__Coriobacteriia;o__Coriobacteriales;f__Atopobiaceae	0	0	0.006108	0	0	0.001396	0.001738	0	0.0002302	0.008741	0.01766	0	0	0.01692	0.006012
d__Bacteria;p__Firmicutes;c__Clostridia;o__Peptococcales;f__Peptococcaceae	0	3.534e-05	0	0.0001483	0	0	0	0	2.193e-05	0.006514	0	0	0.0388	0.01149	0
d__Bacteria;p__Proteobacteria;c__Alphaproteobacteria;o__Caulobacterales;f__Caulobacteraceae	0.0006791	0	0	0	0.0001714	0.001505	0.004586	0	0.0004276	0.01196	0	0	0.0362	0.0006803	0
d__Bacteria;p__Actinobacteriota;c__Actinobacteria;o__Micrococcales;f__Dermacoccaceae	0	0	0.003401	0	0	0.004324	0.02365	0	0	0.0009217	0.00135	0.02181	0	0	0
d__Bacteria;p__Actinobacteriota;c__Rubrobacteria;o__Rubrobacterales;f__Rubrobacteriaceae	0.0003557	0	0.0117	0	0	0.001013	0.007121	0	6.578e-05	0.0005135	0.01432	0	0	0	0.01529
d__Bacteria;p__Actinobacteriota;c__Actinobacteria;o__Micrococcales;f__Intrasporangiaceae	0	0	0	0	0	0.002326	0.003213	0	0.0003399	0.001311	0.003323	0	0.03625	0.001137	0
d__Bacteria;p__Actinobacteriota;c__Actinobacteria;o__Micrococcales;f__Bogoriellaceae	0	0	0	0	0	0	0	0	0	0	0	0.04476	0	0	0
d__Bacteria;p__Firmicutes;c__Clostridia;o__Peptostreptococcales-Tissierellales;f__Anaerovoracaceae	0	0	0	0	0.0004191	0.001334	0	0	0	0.001324	0.007313	0	0.02703	0.001996	0
d__Bacteria;p__Bacteroidota;c__Bacteroidia;o__Bacteroidales;f__Prevotellaceae	0	0	0.01177	0.0003856	0.0009143	0.003099	0.003145	0	4.385e-05	0.0007423	0.00314	0	0.01354	0.00126	0
d__Bacteria;p__Actinobacteriota;c__Acidimicrobiia;o__Microtrichales;f__Ilumatobacteraceae	0	0	0	0.0001483	0	0.004372	0	0.01413	0.0005756	0.0004268	0.003383	0	0.01265	0.0004907	0
d__Bacteria;p__Bacteroidota;c__Bacteroidia;o__Bacteroidales;f__Barnesiellaceae	0	7.657e-05	0	0.005724	0.02905	0.0003352	0	0	0	0.0002474	0	0	0	0.0003346	0
d__Bacteria;p__Desulfobacterota;c__Desulfovibrionia;o__Desulfovibrionales;f__Desulfovibrionaceae	0	0	0	0.001987	0.005772	0.001881	0	0.008957	2.193e-05	0.0002969	0.00484	0	0	0.000223	0.01149
d__Bacteria;p__Bacteroidota;c__Bacteroidia;o__Flavobacteriales;f__Flavobacteriaceae	0.0004419	0	0.003635	0.0008008	0.01114	0.002265	0	0	0.0005153	0.001089	0	0	0	0.0001004	0.01438
d__Bacteria;p__Actinobacteriota;c__Actinobacteria;o__Frankiales;f__Acidothermaceae	0	0	0	0	0	0.001163	0	0	0.0002028	0	0	0	0.0309	0.001539	0
d__Bacteria;p__Gemmatimonadota;c__Gemmatimonadetes;o__Gemmatimonadales;f__Gemmatimonadaceae	0	0	0	0	0	0.01165	0	0	0.0008442	0.000266	0.007343	0	0.01143	0.0009033	0
d__Bacteria;p__Firmicutes;c__Clostridia;o__Clostridia_vadinBB60_group;f__Clostridia_vadinBB60_group	0.0006198	0	0.01884	0.0005635	0.007315	0.003859	0	0	0.0001645	0.0004145	0	0	0	0.0002453	0
d__Bacteria;p__Bacteroidota;c__Bacteroidia;o__Sphingobacteriales;f__Sphingobacteriaceae	0	0	0	5.932e-05	0	0.001457	0	0	0	0.0006248	0.005431	0	0.01491	0.0007137	0.008668
d__Bacteria;p__Fusobacteriota;c__Fusobacteriia;o__Fusobacteriales;f__Leptotrichiaceae	0	0	0	0	0	0	0	0.009751	0	0.001472	0	0.01909	0.0001471	0.0003457	0
d__Bacteria;p__Acidobacteriota;c__Acidobacteriae;o__Acidobacteriales;f__uncultured	0	0	0	0	0	0.004844	0	0	0.0002193	0	0	0	0.02477	0.0005018	0
d__Bacteria;p__Firmicutes;c__Bacilli;o__Bacillales;f__Marinococcaceae	0.0002425	0	0	0	0	0.0005884	0	0.02004	0.0003344	0.00125	0	0	0	0	0.007806
d__Bacteria;p__Actinobacteriota;c__Coriobacteriia;o__Coriobacteriales;f__Eggerthellaceae	0	4.712e-05	0.003208	0.0002076	0.0004953	0.0007458	0	0	7.674e-05	0.008815	0	0	0	0.01605	0
d__Bacteria;p__Firmicutes;c__Negativicutes;o__Veillonellales-Selenomonadales;f__Selenomonadaceae	0	0	0	0	0	0	0	0	0	0.01249	0	0	0	0.004026	0.01186
d__Bacteria;p__Firmicutes;c__Negativicutes;o__Acidaminococcales;f__Acidaminococcaceae	0.0007815	3.534e-05	0.007317	0.002032	0.01804	0	0	0	0	0	0	0	0	0.000145	0
d__Bacteria;p__Actinobacteriota;c__Actinobacteria;o__Frankiales;f__Sporichthyaceae	0	0	0	0.0008008	0.0008762	0.01121	0	0	0.001299	0	0	0	0.01349	0	0
d__Bacteria;p__Actinobacteriota;c__Thermoleophilia;o__Gaiellales;f__uncultured	0	0	0	0	0	0.008703	0	0	0.0004769	0	0.006964	0	0.008338	0.001427	0
d__Bacteria;p__Firmicutes;c__Clostridia;o__Clostridiales;f__Clostridiaceae	0	2.945e-05	0	4.449e-05	0	0.005945	0	0	0.0002631	0	0	0	0	0.002543	0.01605
d__Bacteria;p__Proteobacteria;c__Alphaproteobacteria;o__Rhizobiales;f__Xanthobacteraceae	0	1.767e-05	0	0	0	0.009223	0	0	0.001266	0.0002351	0	0	0.01187	0.0009368	0
d__Bacteria;p__Bacteroidota;c__Bacteroidia;o__Chitinophagales;f__Chitinophagaceae	0	0	0.003595	0.0002225	0.0005905	0.003503	0	0.00872	0.0007291	0.0003031	0.005386	0	0	0.0003346	0
d__Bacteria;p__Proteobacteria;c__Gammaproteobacteria;o__Burkholderiales;f__Nitrosomonadaceae	0	0	0	0	0	0.006329	0	0	0.0007236	0	0	0	0.01211	0	0.003379
d__Bacteria;p__Proteobacteria;c__Alphaproteobacteria;o__Rickettsiales;f__Mitochondria	0.000318	0	0.002011	0	0	0.01732	0	0	0.002697	0	0	0	0	0.0001561	0
d__Bacteria;p__Firmicutes;c__Bacilli;o__Brevibacillales;f__Brevibacillaceae	0	0	0	0	0	0.0004584	0	0.01022	9.319e-05	0.0002474	0.01148	0	0	0	0
d__Bacteria;p__Bacteroidota;c__Bacteroidia;o__Bacteroidales;f__Tannerellaceae	0	0	0.003856	0.001186	0.01425	0.000301	0	0	0.0001425	0.001349	0	0	0	0.001238	0
d__Bacteria;p__Firmicutes;c__Bacilli;o__Erysipelotrichales;f__Erysipelatoclostridiaceae	0.0002802	0.0001119	0	0.003871	0.01109	0	0	0	6.578e-05	0.004701	0	0	0	0.001483	0
d__Bacteria;p__Actinobacteriota;c__Acidimicrobiia;o__Microtrichales;f__uncultured	0	0	0	7.415e-05	0	0.0007663	0.003086	0	0.0001699	0	0	0	0.01521	0.0002565	0
d__Bacteria;p__Firmicutes;c__Clostridia;o__Clostridia_UCG-014;f__Clostridia_UCG-014	0.0003611	4.123e-05	0	0.001127	0.007467	0.00052	0	0	3.289e-05	0.007368	0	0	0	0.002509	0
d__Bacteria;p__Campilobacterota;c__Campylobacteria;o__Campylobacterales;f__Campylobacteraceae	0	0	0	0	0	0	0	0	0	0	0.005492	0	0	0	0.0134
d__Bacteria;p__Actinobacteriota;c__Coriobacteriia;o__Coriobacteriales;f__Coriobacteriales_Incertae_Sedis	0	0	0	0	0.001105	0.0004173	0.003806	0	0	0.003384	0.007813	0	0	0.001684	0
d__Bacteria;p__Proteobacteria;c__Alphaproteobacteria;o__Rhizobiales;f__Rhizobiaceae	0	0	0	0	0.0001143	0.00275	0	0	7.674e-05	0.006693	0.006873	0	0	0.0005241	0
d__Bacteria;p__Proteobacteria;c__Alphaproteobacteria;o__Micavibrionales;f__Micavibrionaceae	0	0	0	0	0	0	0	0	0	0	0	0	0.01677	0	0
d__Bacteria;p__Proteobacteria;c__Alphaproteobacteria;o__Rhizobiales;f__Beijerinckiaceae	0	0	0.004464	0.0002966	0	0.004687	0	0	0.0008003	0.005481	0	0	0	0.001015	0
d__Bacteria;p__Myxococcota;c__Polyangia;o__Haliangiales;f__Haliangiaceae	0	2.945e-05	0.001577	0	0	0.001122	0	0	0.0003344	0	0.004673	0	0.008485	0.0001227	0
d__Bacteria;p__Actinobacteriota;c__Thermoleophilia;o__Solirubrobacterales;f__Solirubrobacteraceae	0.0002964	0	0.002974	0	0	0.003236	0	0	0.0005098	0.0003712	0	0.007953	0	0.000368	0
d__Bacteria;p__Proteobacteria;c__Gammaproteobacteria;o__Acidithiobacillales;f__Acidithiobacillaceae	0	0	0	0	0	0	0	0	0	0	0.002685	0	0	0	0.01296
d__Bacteria;p__Planctomycetota;c__Planctomycetes;o__Isosphaerales;f__Isosphaeraceae	0	0	0	0	0	0.0007115	0	0	0	0.0002969	0	0.01409	0	0.000145	0
d__Bacteria;p__Proteobacteria;c__Alphaproteobacteria;o__Rhizobiales;f__Labraceae	0	0	0	0	0	0.0002121	0	0	7.126e-05	0	0	0	0.01481	0	0
d__Bacteria;p__Proteobacteria;c__Alphaproteobacteria;o__Rhodospirillales;f__uncultured	0	0	0	0	0.001943	0	0	0	0	0.0004887	0	0	0.01246	0	0
d__Bacteria;p__Firmicutes;c__Clostridia;o__Oscillospirales;f__Butyricicoccaceae	0	0	0.005627	0.0002225	0.004248	0.001026	0	0	0.0001042	0.001021	0	0	0	0.002275	0
d__Bacteria;p__Actinobacteriota;c__Actinobacteria;o__Actinomycetales;f__Actinomycetaceae	0.000124	0	0.002165	0	0	0.0003695	0	0	0	0.001311	0	0	0	0.0003457	0.009693
d__Bacteria;p__Planctomycetota;c__Planctomycetes;o__Gemmatales;f__Gemmataceae	0	0	0	0	0	0.003004	0.003552	0	0.0003179	0.0002907	0	0	0.00618	0.0003457	0
d__Bacteria;p__Armatimonadota;c__Chthonomonadetes;o__Chthonomonadales;f__Chthonomonadaceae	0	0	0	0	0	0	0	0	0	0	0	0	0.01334	0	0
d__Bacteria;p__Nitrospirota;c__Nitrospiria;o__Nitrospirales;f__Nitrospiraceae	0	0	0	0	0	0.003394	0	0	0.000148	0	0	0	0.009663	0	0
d__Bacteria;p__Actinobacteriota;c__Actinobacteria;o__Propionibacteriales;f__Nocardioidaceae	3.234e-05	0	0.002733	0	0	0.006151	0	0	0.0006523	0.002208	0	0	0	0.0007918	0
d__Bacteria;p__Actinobacteriota;c__Thermoleophilia;o__Solirubrobacterales;f__67-14	0	0	0.002686	0	0	0.003578	0	0	0.0002357	0	0	0	0.005248	0.0008141	0
d__Bacteria;p__Firmicutes;c__Clostridia;o__Monoglobales;f__Monoglobaceae	0	0	0.005105	0.0002966	0.0008572	0.00039	0	0	0	0.003693	0	0	0	0.002052	0
d__Bacteria;p__Proteobacteria;c__Gammaproteobacteria;o__Xanthomonadales;f__Rhodanobacteraceae	0	0	0	0.0001631	0	0.006281	0	0	0.0006359	0	0.004612	0	0	0.0003792	0
d__Bacteria;p__Firmicutes;c__Clostridia;o__Christensenellales;f__Christensenellaceae	0	0	0.003622	0.0006674	0.003276	0.0009442	0	0	9.867e-05	0.0009032	0	0	0	0.001885	0
d__Bacteria;p__Proteobacteria;c__Gammaproteobacteria;o__Oceanospirillales;f__Marinomonadaceae	0	0	0	0	0	0	0	0	0	0.000532	0	0.01068	0	0	0
d__Bacteria;p__Acidobacteriota;c__Vicinamibacteria;o__Vicinamibacterales;f__uncultured	0	0	0	0	0	0.006028	0	0	0.0003782	0.0001547	0.0044	0	0	0.0002119	0
d__Bacteria;p__Firmicutes;c__Bacilli;o__Lactobacillales;f__Leuconostocaceae	0	0	0	0	0	0	0	0	0	0.0002536	0	0.01045	0	0	0
d__Bacteria;p__Bacteroidota;c__Bacteroidia;o__Sphingobacteriales;f__env,OPS_17	0	0	0	5.932e-05	0	0.0008073	0	0.009666	0.0001096	0	0	0	0	0	0
d__Bacteria;p__Proteobacteria;c__Gammaproteobacteria;o__Burkholderiales;f__Sutterellaceae	0	0	0	7.415e-05	0.001124	0.008005	0	0	0.00091	0.0002846	0	0	0	0.0001338	0
d__Bacteria;p__Verrucomicrobiota;c__Verrucomicrobiae;o__Chthoniobacterales;f__Chthoniobacteraceae	0	0	0	0	0	0.00613	0	0	0.0003454	0	0.00314	0	0	0.0004238	0
d__Bacteria;p__Actinobacteriota;c__Actinobacteria;o__Streptosporangiales;f__Nocardiopsaceae	0	0	0	0	0	0	0	0.009773	9.319e-05	0	0	0	0	0.0001227	0
d__Bacteria;p__Actinobacteriota;c__Actinobacteria;o__Micrococcales;f__Dermabacteraceae	0	0	0	0	0	0.001204	0	0	9.319e-05	0.002048	0.002792	0	0	0.003557	0
d__Bacteria;p__Proteobacteria;c__Alphaproteobacteria;o__uncultured;f__uncultured	0	0	0	0	0	0.001649	0	0	4.934e-05	0	0	0	0	0.0002007	0.007713
d__Bacteria;p__Actinobacteriota;c__Acidimicrobiia;o__IMCC26256;f__IMCC26256	0	0	0	0	0	0.003893	0	0	3.837e-05	0	0	0	0	0.0001561	0.005219
d__Bacteria;p__Firmicutes;c__Bacilli;o__RF39;f__RF39	0	0	0.002526	0.0001335	0.001067	0.0002737	0	0	8.771e-05	0.004015	0	0	0	0.0009479	0
d__Bacteria;p__Firmicutes;c__Clostridia;o__Oscillospirales;f__[Eubacterium]_coprostanoligenes_group	0	0	0.003742	0	0.003067	0.001143	0	0	0	0.0005691	0	0	0	0.0004349	0
d__Bacteria;p__Firmicutes;c__Bacilli;o__Bacillales;f__Planococcaceae	0	0	0	0	0	0.000691	0	0	7.674e-05	0.002258	0	0	0	0.0001673	0.005662
d__Bacteria;p__Fusobacteriota;c__Fusobacteriia;o__Fusobacteriales;f__Fusobacteriaceae	0	0	0	0	0	0	0	0	0	0.0006434	0	0	0.007897	0.0002453	0
d__Bacteria;p__Bacteroidota;c__Bacteroidia;o__Cytophagales;f__Microscillaceae	0	0	0	0.0001335	0	0.006459	0	0	0.001277	0	0	0	0	0	0
d__Bacteria;p__Proteobacteria;c__Alphaproteobacteria;o__SAR11_clade;f__Clade_III	0	0	0	0	0	0.006452	0	0	0.0009209	0	0	0	0	0	0
d__Bacteria;p__Bdellovibrionota;c__Bdellovibrionia;o__Bdellovibrionales;f__Bdellovibrionaceae	0	0	0	0	0	0.0009715	0	0	0.0001042	0	0	0	0	0	0.006082
d__Bacteria;p__Proteobacteria;c__Gammaproteobacteria;o__Burkholderiales;f__SC-I-84	0	0	0.002773	0	0	0.002429	0	0	0.0002138	0	0	0	0.001226	0.0002899	0
d__Bacteria;p__Firmicutes;c__Bacilli;o__Lactobacillales;f__Carnobacteriaceae	0.001293	0	0	7.415e-05	0	0	0	0	8.771e-05	0.002258	0.001472	0	0	0.001606	0
d__Bacteria;p__Actinobacteriota;c__Actinobacteria;o__Corynebacteriales;f__Nocardiaceae	0	0	0	0.0001483	0.0004191	0.004817	0	0	4.385e-05	0.0004763	0	0	0	0.000881	0
d__Bacteria;p__Proteobacteria;c__Gammaproteobacteria;o__CCD24;f__CCD24	0	0	0	0	0	0.0002189	0	0	0	0	0.006554	0	0	0	0
d__Bacteria;p__Acidobacteriota;c__Acidobacteriae;o__Bryobacterales;f__Bryobacteraceae	0	0	0	0	0	0.005679	0	0	0.000455	0	0	0	0	0.0005353	0
d__Bacteria;p__Firmicutes;c__Thermoanaerobacteria;o__Thermoanaerobacterales;f__Family_IV	0.000291	3.534e-05	0	0	0	0	0	0	0	0	0.006266	0	0	0	0
d__Bacteria;p__Proteobacteria;c__Alphaproteobacteria;o__Azospirillales;f__Azospirillaceae	0	0	0	0	0	0	0	0	0.0002522	0.006242	0	0	0	0	0
d__Bacteria;p__Actinobacteriota;c__Actinobacteria;o__Corynebacteriales;f__Dietziaceae	0	0	0	0	0	0	0.0001272	0	0	0.0004516	0	0	0	0.005464	0
d__Bacteria;p__Verrucomicrobiota;c__Verrucomicrobiae;o__Verrucomicrobiales;f__Akkermansiaceae	0	0	0	0	0	0.00572	0	0	0.0002576	0	0	0	0	0	0
d__Bacteria;p__Actinobacteriota;c__Actinobacteria;o__Corynebacteriales;f__Mycobacteriaceae	0	0	0.0007418	0	0	0.003092	0	0	0.000444	0.0004763	0	0	0	0.001082	0
d__Bacteria;p__Verrucomicrobiota;c__Verrucomicrobiae;o__Pedosphaerales;f__Pedosphaeraceae	0	0	0	0	0.0001333	0.002258	0	0	0.0001973	0	0.002943	0	0	0.000145	0
d__Bacteria;p__Campilobacterota;c__Campylobacteria;o__Campylobacterales;f__Helicobacteraceae	0	0	0.003568	0.0008898	0.001124	0	0	0	0	0	0	0	0	0	0
d__Bacteria;p__Actinobacteriota;c__Actinobacteria;o__Micromonosporales;f__Micromonosporaceae	0	0	0	0	0	0.004844	0	0	0.0002796	0	0	0	0	0.0004349	0
d__Bacteria;p__Firmicutes;c__Bacilli;o__Lactobacillales;f__Listeriaceae	0	0	0	0	0	0	0	0	0	0.001676	0.003838	0	0	3.346e-05	0
d__Bacteria;p__Acidobacteriota;c__Vicinamibacteria;o__Vicinamibacterales;f__Vicinamibacteraceae	0	0	0	0	0	0.001163	0	0	0.0002083	0.0002165	0.003383	0	0	0.0002453	0
d__Bacteria;p__Firmicutes;c__Clostridia;__;__	0.0003126	0	0.002539	0.0002076	0.001257	0.0002463	0	0	6.578e-05	0.0005135	0	0	0	0	0
d__Bacteria;p__Firmicutes;c__Bacilli;o__Paenibacillales;f__Paenibacillaceae	0	0	0	0	0	0.0004242	0	0	4.385e-05	0	0.004036	0	0	0.0001561	0
d__Bacteria;p__Actinobacteriota;c__Actinobacteria;o__Micrococcales;f__Brevibacteriaceae	0	0	0	0	0	0.003209	0	0	0	0.0004763	0	0	0	0.0009479	0
d__Bacteria;p__Bacteroidota;c__Bacteroidia;o__Cytophagales;f__Hymenobacteraceae	0.0003287	0	0	8.898e-05	0.0008381	0	0	0	5.482e-05	0.003186	0	0	0	0	0
d__Bacteria;p__Patescibacteria;c__Saccharimonadia;o__Saccharimonadales;f__Saccharimonadales	0	0	0	0	0	0.0005268	0	0	9.867e-05	0.001961	0	0	0	0.001907	0
d__Bacteria;p__Actinobacteriota;c__Actinobacteria;o__Micrococcales;__	0	0	0.003715	0	7.619e-05	0	0	0	0	0	0	0	0	0.0006468	0
d__Bacteria;p__Acidobacteriota;c__Acidobacteriae;o__Solibacterales;f__Solibacteraceae	0	0	0	0	0	0.00312	0	0	0.0008223	0	0	0	0	0.000368	0
d__Bacteria;p__Actinobacteriota;c__Actinobacteria;o__Micrococcales;f__Promicromonosporaceae	0	0	0.002239	0	0	0	0	0	0.0001206	0	0	0	0	0.001862	0
d__Bacteria;p__Actinobacteriota;c__Actinobacteria;o__Kineosporiales;f__Kineosporiaceae	0.0001617	0	0.002753	0	0	0.0007115	0	0	6.03e-05	0.0003835	0	0	0	0	0
d__Bacteria;p__Firmicutes;c__Clostridia;o__Oscillospirales;f__Ethanoligenenaceae	0	0	0.00405	0	0	0	0	0	0	0	0	0	0	0	0
d__Bacteria;p__Actinobacteriota;c__Actinobacteria;o__Frankiales;f__uncultured	9.701e-05	0	0.001998	0	0	0.0003352	0	0	0	0.001237	0	0	0	0	0
d__Bacteria;p__Spirochaetota;c__Spirochaetia;o__Spirochaetales;f__Spirochaetaceae	0	0	0.00286	0	0	0.0005816	0	0	0	0.0001485	0	0	0	0	0
d__Bacteria;p__Firmicutes;c__Negativicutes;o__Veillonellales-Selenomonadales;f__Veillonellaceae	0	0	0	7.415e-05	0.0001524	0	0	0	9.319e-05	0.002654	0	0	0	0.0005687	0
d__Bacteria;p__Planctomycetota;c__Phycisphaerae;o__Tepidisphaerales;f__WD2101_soil_group	0	0	0	0	0	0.001834	0	0	0.0002686	0	0	0	0	0.001327	0
d__Bacteria;p__Proteobacteria;c__Gammaproteobacteria;o__Burkholderiales;f__Methylophilaceae	0	0	0	0.0002818	0.0006096	0.00221	0	0	0.0002412	0	0	0	0	0	0
d__Bacteria;p__Proteobacteria;c__Gammaproteobacteria;o__Aeromonadales;f__Aeromonadaceae	0	0	0	0	0.0001333	0.0009921	0	0	0.0001973	0.0004207	0	0	0	0.001584	0
d__Bacteria;p__Myxococcota;c__Myxococcia;o__Myxococcales;f__Myxococcaceae	0	0	0.002947	0	0	0.000301	0	0	0	0	0	0	0	0	0
d__Bacteria;p__Deinococcota;c__Deinococci;o__Deinococcales;f__Deinococcaceae	0	0.000159	0	0	0	0.002217	0	0	0.0002248	0	0	0	0	0.000591	0
d__Bacteria;p__Actinobacteriota;c__Actinobacteria;o__Streptomycetales;f__Streptomycetaceae	0	0	0	0	0	0.002429	0	0	0.0003618	0	0	0	0	0.0003234	0
d__Bacteria;p__Actinobacteriota;c__MB-A2-108;o__MB-A2-108;f__MB-A2-108	0	0	0	0	0	0.002545	0	0	0.0002631	0	0	0	0	0.0002453	0
d__Bacteria;p__Proteobacteria;c__Alphaproteobacteria;o__Rhizobiales;f__Hyphomicrobiaceae	0	4.123e-05	0	0	9.524e-05	0.002285	0	0	0.0003179	0	0	0	0	0.0002119	0
d__Bacteria;p__Bacteroidota;c__Bacteroidia;o__Bacteroidales;f__Marinifilaceae	0.0003395	2.945e-05	0	0.002061	0.0002667	0	0	0	0	0	0	0	0	0.0001896	0
d__Bacteria;p__Acidobacteriota;c__Holophagae;o__Subgroup_7;f__Subgroup_7	0	0	0	0	0	0.001594	0	0	0.0003344	0.0004145	0	0	0	0.0004015	0
d__Bacteria;p__Actinobacteriota;c__Actinobacteria;o__Corynebacteriales;f__Corynebacteriales_Incertae_Sedis	0	0	0	0	0.0001714	0	0	0	0	0.001843	0	0	0	0.0004684	0
d__Bacteria;p__Verrucomicrobiota;c__Lentisphaeria;o__Victivallales;f__Victivallaceae	0	0	0.002138	0	0.0002286	0	0	0	0	0	0	0	0	0	0
d__Bacteria;p__Firmicutes;c__Clostridia;o__Oscillospirales;f__UCG-010	0	0	0	4.449e-05	0.0006096	0.0008621	0	0	0	0.0002722	0	0	0	0.0004349	0
d__Bacteria;p__Actinobacteriota;c__Actinobacteria;o__Micrococcales;f__Cellulomonadaceae	0	0	0	0	0.0004	0.0001437	0	0	0	0	0	0	0	0.001628	0
d__Bacteria;p__Actinobacteriota;c__Actinobacteria;o__Frankiales;f__Geodermatophilaceae	0	0	0	0	0	0.0004721	0	0	0	0.0007918	0	0	0	0.0008922	0
d__Bacteria;p__Planctomycetota;c__Planctomycetes;o__Pirellulales;f__Pirellulaceae	0	0	0	0	9.524e-05	0.001574	0	0	0.0001864	0	0	0	0	0.0002565	0
d__Bacteria;p__Proteobacteria;c__Gammaproteobacteria;o__Enterobacterales;f__Erwiniaceae	0	0	0	0	0	0.001779	0	0	0.0002741	0	0	0	0	0	0
d__Bacteria;p__Gemmatimonadota;c__Longimicrobia;o__Longimicrobiales;f__Longimicrobiaceae	0	0	0	0	0	0	0.001755	0	8.771e-05	0	0	0	0	0.0001115	0
d__Bacteria;p__Proteobacteria;c__Alphaproteobacteria;o__Rhizobiales;f__Devosiaceae	0	0	0	0	0	0.00143	0	0	4.385e-05	0.000464	0	0	0	0	0
d__Bacteria;p__Actinobacteriota;c__Actinobacteria;o__Frankiales;f__Frankiaceae	0	0	0	0	0	0.0013	0	0	9.867e-05	0	0	0	0	0.0005353	0
d__Bacteria;p__Proteobacteria;c__Gammaproteobacteria;o__Burkholderiales;f__TRA3-20	0	0	0	0	0	0.001587	0	0	0.0001809	0	0	0	0	0.0001338	0
d__Bacteria;p__Acidobacteriota;c__Acidobacteriae;o__Acidobacteriales;f__Acidobacteriaceae_(Subgroup_1)	0	0	0	0	0	0.0008963	0	0	0.0002193	0	0	0	0	0.0006691	0
d__Bacteria;p__Patescibacteria;c__Saccharimonadia;o__Saccharimonadales;f__Saccharimonadaceae	0	0	0	0	0.0001333	0.0002874	0	0	4.385e-05	0.001027	0	0	0	0.000223	0
d__Bacteria;p__Acidobacteriota;c__Acidobacteriae;o__Subgroup_2;f__Subgroup_2	0	0	0	0	0	0.00143	0	0	0.0001206	0	0	0	0	0.0001561	0
d__Bacteria;p__Proteobacteria;c__Gammaproteobacteria;o__Gammaproteobacteria_Incertae_Sedis;f__Unknown_Family	0	0	0	0	0.0001333	0.0009236	0	0	0.0002851	0	0	0	0	0.0002453	0
d__Bacteria;p__Actinobacteriota;c__Actinobacteria;o__Frankiales;__	0	0	0	0	0	0.0009715	0	0	0	0.0004083	0	0	0	0	0
d__Bacteria;p__Verrucomicrobiota;c__Verrucomicrobiae;o__Opitutales;f__Puniceicoccaceae	0	0	0	7.415e-05	0.001257	0	0	0	0	0	0	0	0	0	0
d__Bacteria;p__Actinobacteriota;c__Thermoleophilia;o__Gaiellales;__	0	0	0	0	0	0.0009236	0	0	0.000159	0	0	0	0	0.000145	0
d__Bacteria;p__Proteobacteria;c__Alphaproteobacteria;o__Elsterales;f__uncultured	0	0	0	0	0	0.0004858	0	0	0.000159	0	0	0	0	0.0005353	0
d__Bacteria;p__Acidobacteriota;c__Thermoanaerobaculia;o__Thermoanaerobaculales;f__Thermoanaerobaculaceae	0	0	0	0	0	0.0009236	0	0	4.385e-05	0	0	0	0	0.0001896	0
d__Bacteria;p__Proteobacteria;c__Gammaproteobacteria;o__Steroidobacterales;f__Steroidobacteraceae	0	0	0	0	0	0.0003626	0	0	7.674e-05	0.0003093	0	0	0	0.0003903	0
d__Bacteria;p__Firmicutes;c__Clostridia;o__Oscillospirales;__	0	0	0	0	0.0001714	0.0008347	0	0	9.867e-05	0	0	0	0	0	0
d__Bacteria;p__Proteobacteria;c__Gammaproteobacteria;o__Pasteurellales;f__Pasteurellaceae	0	0	0	0	0.0001714	0.0005405	0	0	0	0.0002784	0	0	0	0	0
d__Bacteria;p__Proteobacteria;c__Alphaproteobacteria;o__Tistrellales;f__Geminicoccaceae	0	0	0	0	0	0.0002326	0	0	0.0001645	0.0001732	0	0	0.0001471	0.0002676	0
d__Bacteria;p__Myxococcota;c__Polyangia;o__Polyangiales;f__Polyangiaceae	0	0	0	0	0	0.0007321	0	0	8.223e-05	0	0	0	0	0.0001673	0
d__Bacteria;p__Acidobacteriota;c__Blastocatellia;o__Blastocatellales;f__Blastocatellaceae	0.0001186	0	0	0	0	0.0004242	0	0	0.0001151	0.0002722	0	0	0	0	0
d__Bacteria;p__Bdellovibrionota;c__Bdellovibrionia;o__Bacteriovoracales;f__Bacteriovoracaceae	0	0	0	0	0	0.0001368	0	0	2.741e-05	0.0007238	0	0	0	0	0
d__Bacteria;p__Proteobacteria;c__Alphaproteobacteria;o__Rhizobiales;f__Methyloligellaceae	0	0	0	0	0	0.0005337	0	0	8.771e-05	0	0	0	0	0.0002342	0
d__Bacteria;p__Proteobacteria;c__Alphaproteobacteria;o__Paracaedibacterales;f__Paracaedibacteraceae	0	0	0	0.0001038	0	0.0004994	0	0	0	0	0	0	0	0.000223	0
d__Bacteria;p__Bacteroidota;c__Bacteroidia;o__Flavobacteriales;f__Crocinitomicaceae	0	0	0	7.415e-05	0	0.0004858	0	0	0.0002083	0	0	0	0	0	0
d__Bacteria;p__Myxococcota;c__Polyangia;o__Polyangiales;f__Sandaracinaceae	0	0	0	0	0	0.0003079	0	0	6.578e-05	0.0003279	0	0	0	0	0
d__Bacteria;p__Patescibacteria;c__Saccharimonadia;o__Saccharimonadales;f__WWH38	0	0	0	0	0	0.0002531	0	0	0.0001425	0	0	0	0	0.0003011	0
d__Bacteria;p__Firmicutes;c__Clostridia;o__Clostridia;f__Hungateiclostridiaceae	0	0	0	0	0	0.0006363	0	0	6.03e-05	0	0	0	0	0	0
d__Bacteria;p__Verrucomicrobiota;c__Verrucomicrobiae;o__Chthoniobacterales;f__Terrimicrobiaceae	0	0	0	8.898e-05	0	0.0005337	0	0	3.289e-05	0	0	0	0	0	0
d__Bacteria;p__Synergistota;c__Synergistia;o__Synergistales;f__Synergistaceae	0	0	0	0	0	0	0	0	9.867e-05	0.0003712	0	0	0	0.0001561	0
d__Bacteria;p__Bacteroidota;c__Bacteroidia;o__Bacteroidales;f__uncultured	0	0	0	0	0	0	0	0	8.223e-05	0	0.0003641	0	0	0.0001784	0
