# Supplementary material for: Bacterial communities of the oviduct of turkeys
Source: Sci Rep. 2022 Sep 1;12:14884. doi: 10.1038/s41598-022-19268-4 (PMC9436977; doi:10.1038/s41598-022-19268-4)
Supplement: Supplementary file 3 — Supplementary Information 3. [file 41598_2022_19268_MOESM3_ESM.xlsx]

## Sheet: Genus
Supplementary Table 3. Relative Abundance of ASV at the genus level in the turkey oviducts.
	T-OVI-1	T-OVI-2	T-OVI-3	T-OVI-4	T-OVI-5	T-OVI-6	T-OVI-7	T-OVI-8	T-OVI-9	T-OVI-10	T-OVI-11	T-OVI-12	T-OVI-13	T-OVI-14	T-OVI-15
d__Bacteria;p__Proteobacteria;c__Gammaproteobacteria;o__Enterobacterales;f__Enterobacteriaceae;g__Escherichia-Shigella	0.9696	0.15	0.04674	0.8339	0.1044	0.00013	0.00178	0.008699	9.867e-05	0.001219	0.03857	0	0	0.001349	0
d__Bacteria;p__Proteobacteria;c__Gammaproteobacteria;o__Pseudomonadales;f__Moraxellaceae;g__Enhydrobacter	0	0.001573	0.009476	0.0001631	0.002667	0.1133	0.7468	0.4531	0.000899	0.006477	0.1499	0	0.0006376	0.001316	0.009716
d__Bacteria;p__Firmicutes;c__Bacilli;o__Lactobacillales;f__Lactobacillaceae;g__Lactobacillus	0	0.005136	0.006515	0.017	0.02017	0.003291	0.002111	0.00741	0.00421	0.3267	0.008329	0.004317	0.1452	0.5377	0.006338
d__Bacteria;p__Firmicutes;c__Bacilli;o__Lactobacillales;f__Enterococcaceae;g__Enterococcus	0	0.5021	0.1604	0.01038	0.2385	0.001095	0	0	0.0001316	0.003266	0	0	0	0.003691	0
d__Bacteria;p__Bacteroidota;c__Bacteroidia;o__Flavobacteriales;f__Weeksellaceae;g__Chryseobacterium	0.0001832	0.000106	0	0	0	0.000301	0.001365	0	0.9133	0.001782	0	0	0	0.0006134	0
d__Bacteria;p__Firmicutes;c__Bacilli;o__Lactobacillales;f__Streptococcaceae;g__Streptococcus	0.0003395	0.2028	0.01365	0.0004449	0.002095	0.001478	0.006019	0.03392	6.578e-05	0.01311	0.009421	0.1057	0.07107	0.01506	0.02339
d__Bacteria;p__Actinobacteriota;c__Actinobacteria;o__Corynebacteriales;f__Corynebacteriaceae;g__Corynebacterium	0.0009701	0.0001531	0.01498	0.0001186	0.0002476	0.008881	0.04852	0.04339	0.001244	0.02289	0.08375	0.08271	0.04267	0.02664	0.02377
d__Bacteria;p__Bacteroidota;c__Bacteroidia;o__Bacteroidales;f__Bacteroidaceae;g__Bacteroides	0.0002964	0.0001119	0.01354	0.05902	0.1986	0.006356	0.001034	0	0.0005317	0.002982	0	0	0	0.001706	0.03299
d__Bacteria;p__Actinobacteriota;c__Actinobacteria;o__Bifidobacteriales;f__Bifidobacteriaceae;g__Bifidobacterium	0.00194	0.0005478	0.02835	0.003604	0.01208	0.006178	0.004671	0.02436	0.0006797	0.08004	0.02509	0	0.0002452	0.07209	0.02174
d__Bacteria;p__Actinobacteriota;c__Actinobacteria;o__Propionibacteriales;f__Propionibacteriaceae;g__Cutibacterium	0.0004204	9.424e-05	0.01531	0	0.0001524	0.007745	0	0	0.0006907	0.007887	0.03687	0.1663	0.03301	0.003111	0.0007689
d__Bacteria;p__Firmicutes;c__Bacilli;o__Staphylococcales;f__Staphylococcaceae;g__Staphylococcus	0	0.01847	0.005266	0.004301	0.01358	0.003537	0.009953	0.003651	0.000137	0.04252	0.04488	0.05771	0.02477	0.01517	0.01258
d__Bacteria;p__Firmicutes;c__Clostridia;o__Oscillospirales;f__Ruminococcaceae;g__Subdoligranulum	0.001838	0.0003946	0.07625	0.006659	0.05088	0.0006431	0	0.01304	0	0.03682	0	0	0	0.02577	0
d__Bacteria;p__Bacteroidota;c__Bacteroidia;o__Bacteroidales;f__Muribaculaceae;g__Muribaculaceae	0	2.356e-05	0.008487	0	0	0.1718	0	0	0.009248	0.0003712	0.01977	0	0	0.0009033	0
d__Bacteria;p__Proteobacteria;c__Gammaproteobacteria;o__Pseudomonadales;f__Moraxellaceae;g__Acinetobacter	0.0003773	0.08679	0	0.001142	0	0.001108	0	0	0.0001316	0.0391	0.01804	0.02749	0	0.002119	0
d__Bacteria;p__Proteobacteria;c__Gammaproteobacteria;o__Burkholderiales;f__Oxalobacteraceae;g__Massilia	0.001164	0	0	5.932e-05	0	0.001574	0	0	0.0004057	0.006774	0.006979	0.1168	0	0.0003792	0.03768
d__Bacteria;p__Proteobacteria;c__Gammaproteobacteria;o__Burkholderiales;f__Alcaligenaceae;g__Alcaligenes	0.0005443	4.712e-05	0.01073	0	0	0.002744	0.006494	0.02835	0	0.0005939	0.03609	0	0	0	0.08428
d__Bacteria;p__Firmicutes;c__Clostridia;o__Lachnospirales;f__Lachnospiraceae;g__Blautia	0.0009054	3.534e-05	0.08288	0.006021	0.03034	0.02146	0	0.0008806	0.0005208	0.009861	0	0	0	0.008119	0
d__Bacteria;_unassigned_;__;__;__;__	0	0	0	0.0001038	0	0.005179	0	0	0.0003947	0	0	0.1166	0.02786	0.0004572	0
d__Bacteria;p__Firmicutes;c__Clostridia;o__Lachnospirales;f__Lachnospiraceae;g__[Ruminococcus]_torques_group	0.000582	0.0006184	0.03672	0.008394	0.04471	0.0003626	0	0	8.771e-05	0.01582	0	0	0	0.01137	0
d__Bacteria;p__Actinobacteriota;c__Actinobacteria;o__Pseudonocardiales;f__Pseudonocardiaceae;g__Prauserella	0.0004689	7.657e-05	0.01029	0	0	0.00286	0.0059	0.05198	0.0004166	0.001874	0.007009	0	0	0	0.03758
d__Bacteria;p__Proteobacteria;c__Alphaproteobacteria;o__Sphingomonadales;f__Sphingomonadaceae;g__Sphingomonas	0	2.945e-05	0	4.449e-05	0.0002476	0.002395	0	0	0.0004769	0.01697	0.003778	0.008862	0.04694	0.001093	0.03479
d__Bacteria;p__Firmicutes;c__Clostridia;o__Eubacteriales;f__Eubacteriaceae;g__uncultured	8.623e-05	0	0.0056	0	0	0.00169	0.001628	0	0.0002796	0.0008166	0.02735	0	0	0	0.06179
d__Bacteria;p__Proteobacteria;c__Gammaproteobacteria;o__Xanthomonadales;f__Xanthomonadaceae;g__Stenotrophomonas	0.0006467	5.301e-05	0.01365	0	0	0.004153	0	0.01196	0.0001535	0.002771	0.01503	0	0	0.0001115	0.04269
d__Bacteria;p__Actinobacteriota;c__Actinobacteria;o__Micrococcales;f__Micrococcaceae;g__Micrococcus	0.0003449	0.0001708	0.004324	0	0	0.007026	0.01136	0.038	0.0002138	0.0008289	0.02619	0	0	0	0
d__Bacteria;p__Firmicutes;c__Bacilli;o__Bacillales;f__Bacillaceae;__	0	0	0.02141	0	0	0.001033	0	0.01042	0	0.0007485	0.05007	0	0	0.0007695	0
d__Bacteria;p__Proteobacteria;c__Alphaproteobacteria;o__Rhodobacterales;f__Rhodobacteraceae;g__Paracoccus	0	3.534e-05	0	0	0	0.008627	0.04627	0	0.0002193	0.005685	0	0	0.02212	0.001327	0
d__Bacteria;p__Firmicutes;c__Clostridia;o__Oscillospirales;f__Ruminococcaceae;g__Faecalibacterium	0.000997	0	0.04836	0.002047	0.01208	0	0	0.007067	6.578e-05	0.005326	0	0	0	0.00213	0
d__Bacteria;p__Bacteroidota;c__Bacteroidia;o__Bacteroidales;f__Dysgonomonadaceae;g__Dysgonomonas	0.0003557	2.356e-05	0.003842	0	0	0	0.007147	0.01295	0	0	0	0	0	0	0.04725
d__Bacteria;p__Proteobacteria;c__Gammaproteobacteria;o__Pseudomonadales;f__Pseudomonadaceae;g__Pseudomonas	0	0	0	0.0004894	0.0002667	0.002408	0	0	0.0001973	0.007628	0.003717	0.03408	0	0.0001561	0.0213
d__Bacteria;p__Firmicutes;c__Clostridia;o__Peptostreptococcales-Tissierellales;f__Peptostreptococcales-Tissierellales;g__Tissierella	0	0	0.006916	0	0	0.001197	0	0	0	0.000996	0.007404	0	0	0	0.04162
d__Bacteria;p__Firmicutes;c__Clostridia;o__Oscillospirales;f__Oscillospiraceae;g__uncultured	0.0001617	6.479e-05	0.0217	0.003129	0.0173	0.01339	0	0	0.0006523	0.0006743	0	0	0	0.001026	0
d__Bacteria;p__Bacteroidota;c__Bacteroidia;o__Bacteroidales;f__Rikenellaceae;g__Alistipes	0.001363	0.000159	0.01797	0.002521	0.03103	0.003332	0	0	0.0003454	0.0006186	0	0	0	0.0003346	0
d__Bacteria;p__Firmicutes;c__Clostridia;o__Peptococcales;f__Peptococcaceae;g__Peptococcus	0	0	0	0	0	0	0	0	0	0.006415	0	0	0.0388	0.01149	0
d__Bacteria;p__Firmicutes;c__Clostridia;o__Lachnospirales;f__Lachnospiraceae;__	0.0002856	0	0.005747	0	0.004972	0.01518	0	0.01834	0.001074	0.003427	0.002776	0	0	0.003591	0
d__Bacteria;p__Actinobacteriota;c__Actinobacteria;o__Micrococcales;f__Micrococcaceae;g__Rothia	0.0002156	0.02866	0	0	5.715e-05	0.000171	0	0	0	0.0008908	0.006903	0.01431	0	0.0009368	0
d__Bacteria;p__Firmicutes;c__Clostridia;o__Peptostreptococcales-Tissierellales;f__Peptostreptococcaceae;g__Romboutsia	0	0	0	0.0001483	0.0001714	0.0007868	0	0	0.0001864	0.02049	0	0.01545	0	0.01396	0
d__Bacteria;p__Actinobacteriota;c__Rubrobacteria;o__Rubrobacterales;f__Rubrobacteriaceae;g__Rubrobacter	0.0003557	0	0.0117	0	0	0.001013	0.007121	0	6.578e-05	0.0005135	0.01432	0	0	0	0.01529
d__Bacteria;p__Proteobacteria;c__Gammaproteobacteria;o__Burkholderiales;f__Burkholderiaceae;g__Ralstonia	0	0	0	0	0	0	0	0.00741	0	0.0003897	0	0.04249	0	0	0
d__Bacteria;p__Firmicutes;c__Bacilli;o__Bacillales;f__Bacillaceae;g__Bacillus	0	4.712e-05	0.005506	0	0	0.003756	0	0	0.0004166	0.0002103	0.03743	0	0	0	0
d__Bacteria;p__Firmicutes;c__Clostridia;o__Oscillospirales;f__Ruminococcaceae;g__uncultured	0.0004904	2.945e-05	0.01656	0.0004004	0.00781	0.006534	0	0	0.0008716	0.0001918	0	0	0	0.001204	0.006617
d__Bacteria;p__Firmicutes;c__Bacilli;o__Lactobacillales;f__Aerococcaceae;g__uncultured	0	0	0	0	0	0	0	0.02346	0	0.0163	0	0	0	0.0004684	0
d__Bacteria;p__Proteobacteria;c__Gammaproteobacteria;o__Burkholderiales;f__Neisseriaceae;g__Neisseria	0	0	0	0.0002076	0	0	0	0	0.0001699	0.0002165	0.007753	0.01931	0.01143	0.0003011	0
d__Bacteria;p__Actinobacteriota;c__Actinobacteria;o__Micrococcales;f__Microbacteriaceae;g__Pseudoclavibacter	0	0	0.01143	0	0	0.001136	0	0	0	0.001144	0.01394	0	0	0.0001561	0.01072
d__Bacteria;p__Firmicutes;c__Bacilli;o__Lactobacillales;f__Aerococcaceae;g__Facklamia	0	0	0	0	0.0002286	0	0	0	0	0.02397	0.008192	0	0	0.004806	0
d__Bacteria;p__Firmicutes;c__Clostridia;o__Oscillospirales;f__Oscillospiraceae;g__Colidextribacter	0	1.178e-05	0.007605	0.0001186	0.001295	0.01041	0	0.0172	0.0003454	0	0	0	0	8.922e-05	0
d__Bacteria;p__Actinobacteriota;c__Actinobacteria;o__Corynebacteriales;f__Corynebacteriaceae;g__Lawsonella	0	0	0.001784	0	0	0	0	0	0	0.0003712	0.002776	0.02	0.01143	0	0
d__Bacteria;p__Bacteroidota;c__Bacteroidia;o__Bacteroidales;f__Rikenellaceae;g__Rikenellaceae_RC9_gut_group	0	2.945e-05	0.002586	0	0	0	0	0.01516	0	0.0002041	0.004597	0	0	0.001037	0.01219
d__Bacteria;p__Actinobacteriota;c__Coriobacteriia;o__Coriobacteriales;f__Atopobiaceae;g__Olsenella	0	0	0.001891	0	0	0.0008621	0	0	0	0.007578	0.008951	0	0	0.01603	0
d__Bacteria;p__Firmicutes;c__Bacilli;o__Erysipelotrichales;f__Erysipelotrichaceae;g__Turicibacter	0	0	0	0	0.0001905	0.0002121	0	0	0.0004166	0.007708	0.005507	0	0	0.02126	0
d__Bacteria;p__Bacteroidota;c__Bacteroidia;o__Bacteroidales;f__Barnesiellaceae;g__Barnesiella	0	5.301e-05	0	0.00528	0.02905	0.0003352	0	0	0	0.0002474	0	0	0	0.0001115	0
d__Bacteria;p__Actinobacteriota;c__Actinobacteria;o__Frankiales;f__Acidothermaceae;g__Acidothermus	0	0	0	0	0	0.001163	0	0	0.0002028	0	0	0	0.0309	0.001539	0
d__Bacteria;p__Proteobacteria;c__Alphaproteobacteria;o__Acetobacterales;f__Acetobacteraceae;g__uncultured	0	0	0	0	0	0.0006089	0	0	0.000148	0	0	0	0.03237	0.0003569	0
d__Bacteria;p__Firmicutes;c__Clostridia;o__Lachnospirales;f__Lachnospiraceae;g__uncultured	0.0003126	1.767e-05	0.008714	0.0001038	0.001181	0.01137	0	0	0.0005591	0.002252	0.004733	0	0	0.003145	0
d__Bacteria;p__Firmicutes;c__Clostridia;o__Clostridia_vadinBB60_group;f__Clostridia_vadinBB60_group;g__Clostridia_vadinBB60_group	0.0006198	0	0.01884	0.0005635	0.007315	0.003859	0	0	0.0001645	0.0004145	0	0	0	0.0002453	0
d__Bacteria;p__Bacteroidota;c__Bacteroidia;o__Bacteroidales;f__Prevotellaceae;g__Prevotella	0	0	0.01177	0	0	0	0.003145	0	4.385e-05	0	0.00314	0	0.01354	0.0002342	0
d__Bacteria;p__Firmicutes;c__Bacilli;o__Staphylococcales;f__Staphylococcaceae;g__Jeotgalicoccus	0	0	0	0	0	0	0	0	8.771e-05	0.002864	0.01667	0.009998	0	0.00223	0
d__Bacteria;p__Actinobacteriota;c__Coriobacteriia;o__Coriobacteriales;f__Coriobacteriaceae;g__Enorma	0	5.301e-05	0.00401	0	0.002248	0	0	0	0	0.009452	0	0	0	0.01545	0
d__Bacteria;p__Fusobacteriota;c__Fusobacteriia;o__Fusobacteriales;f__Leptotrichiaceae;g__Leptotrichia	0	0	0	0	0	0	0	0.009751	0	0.001472	0	0.01909	0.0001471	0.0003457	0
d__Bacteria;p__Firmicutes;c__Clostridia;o__Peptostreptococcales-Tissierellales;f__Anaerovoracaceae;g__[Eubacterium]_nodatum_group	0	0	0	0	9.524e-05	0	0	0	0	0.0002165	0.003247	0	0.02703	0	0
d__Bacteria;p__Acidobacteriota;c__Acidobacteriae;o__Acidobacteriales;f__uncultured;g__uncultured	0	0	0	0	0	0.004844	0	0	0.0002193	0	0	0	0.02477	0.0005018	0
d__Bacteria;p__Proteobacteria;c__Gammaproteobacteria;o__Enterobacterales;f__Enterobacteriaceae;g__Enterobacter	0	0	0	0	0	0.0006705	0	0.01525	0	0.0004516	0	0	0	0	0.01296
d__Bacteria;p__Proteobacteria;c__Alphaproteobacteria;o__Acetobacterales;f__Acetobacteraceae;g__Acidiphilium	0	0	0	0	0	0.0004242	0	0	0	0.0004268	0	0	0.0281	0	0
d__Bacteria;p__Firmicutes;c__Bacilli;o__Bacillales;f__Bacillaceae;g__Oceanobacillus	0	0	0.003956	0	0	0.0001368	0	0	0	0	0.004855	0	0	0	0.01974
d__Bacteria;p__Firmicutes;c__Bacilli;o__Erysipelotrichales;f__Erysipelotrichaceae;g__Merdibacter	0.000415	3.534e-05	0.003595	0.001127	0.002133	0	0	0.02109	0	0	0	0	0	0	0
d__Bacteria;p__Firmicutes;c__Negativicutes;o__Acidaminococcales;f__Acidaminococcaceae;g__Phascolarctobacterium	0.0007815	3.534e-05	0.007317	0.002032	0.01804	0	0	0	0	0	0	0	0	0.000145	0
d__Bacteria;p__Proteobacteria;c__Alphaproteobacteria;o__Caulobacterales;f__Caulobacteraceae;g__Phenylobacterium	0	0	0	0	0	0.0001095	0	0	0.0002522	0.001701	0	0	0.02609	0.0001338	0
d__Bacteria;p__Desulfobacterota;c__Desulfovibrionia;o__Desulfovibrionales;f__Desulfovibrionaceae;g__Desulfovibrio	0	0	0	0	0	0.001649	0	0.008957	0	0.0002969	0.00484	0	0	0.000223	0.01149
d__Bacteria;p__Firmicutes;c__Clostridia;o__Lachnospirales;f__Lachnospiraceae;g__Lachnospiraceae_NK4A136_group	0	0	0	0	0	0.02451	0	0	0.001968	0	0	0	0	0.000145	0
d__Bacteria;p__Actinobacteriota;c__Actinobacteria;o__Micrococcales;f__Intrasporangiaceae;__	0	0	0	0	0	0.000821	0	0	0.0001261	0	0.003323	0	0.02178	0.0001673	0
d__Bacteria;p__Actinobacteriota;c__Thermoleophilia;o__Gaiellales;f__uncultured;g__uncultured	0	0	0	0	0	0.008703	0	0	0.0004769	0	0.006964	0	0.008338	0.001427	0
d__Bacteria;p__Proteobacteria;c__Gammaproteobacteria;o__Burkholderiales;f__Neisseriaceae;g__uncultured	0	0	0	0	0	0.004023	0.00195	0	0	0.001843	0.01805	0	0	0	0
d__Bacteria;p__Actinobacteriota;c__Actinobacteria;o__Micrococcales;f__Dermacoccaceae;g__Kytococcus	0	0	0.003401	0	0	0	0	0	0	0	0	0.02181	0	0	0
d__Bacteria;p__Bacteroidota;c__Bacteroidia;o__Sphingobacteriales;f__Sphingobacteriaceae;g__Mucilaginibacter	0	0	0	0	0	0	0	0	0	0	0	0	0.01491	0.0007137	0.008668
d__Bacteria;p__Firmicutes;c__Bacilli;o__Bacillales;f__Bacillaceae;g__uncultured	0	0	0	0	0	0.0002258	0	0	0	0.001274	0.006539	0.01341	0	0.002821	0
d__Bacteria;p__Firmicutes;c__Bacilli;o__Staphylococcales;f__Staphylococcaceae;g__Macrococcus	0	0	0	0	0.001162	0	0	0	0	0	0	0	0.02276	0	0
d__Bacteria;p__Proteobacteria;c__Gammaproteobacteria;o__Burkholderiales;f__Burkholderiaceae;g__Burkholderia-Caballeronia-Paraburkholderia	0	0	0	0	0	6.158e-05	0	0.009322	0.0001096	0	0	0	0.01319	0.000223	0
d__Bacteria;p__Proteobacteria;c__Alphaproteobacteria;o__Rickettsiales;f__Mitochondria;g__Mitochondria	0.000318	0	0.002011	0	0	0.01732	0	0	0.002697	0	0	0	0	0.0001561	0
d__Bacteria;p__Firmicutes;c__Bacilli;o__Brevibacillales;f__Brevibacillaceae;g__Brevibacillus	0	0	0	0	0	0.0004584	0	0.01022	9.319e-05	0.0002474	0.01148	0	0	0	0
d__Bacteria;p__Actinobacteriota;c__Actinobacteria;o__Micrococcales;f__Micrococcaceae;g__Kocuria	0.0003988	0	0	0	0	0	0.009707	0	0	0.003879	0	0	0	0.007862	0
d__Bacteria;p__Actinobacteriota;c__Coriobacteriia;o__Coriobacteriales;f__Coriobacteriaceae;g__Collinsella	0	0	0	0	0	0.0002463	0	0	0	0.01027	0	0	0	0.01129	0
d__Bacteria;p__Firmicutes;c__Clostridia;o__Oscillospirales;f__Oscillospiraceae;g__Oscillibacter	0	0	0.003816	0.0001631	0.0008381	0.006472	0	0	0.000762	0.0001361	0	0	0	0.0001227	0.00946
d__Bacteria;p__Firmicutes;c__Bacilli;o__Bacillales;f__Marinococcaceae;g__Alteribacillus	0.0002425	0	0	0	0	0.0005884	0	0.02004	0.0002796	0.0003712	0	0	0	0	0
d__Bacteria;p__Firmicutes;c__Clostridia;o__Lachnospirales;f__Lachnospiraceae;g__Sellimonas	0.0003126	4.123e-05	0.00568	0.001246	0.006096	0.0002053	0	0	0	0.005574	0	0	0	0.002163	0
d__Bacteria;p__Gemmatimonadota;c__Gemmatimonadetes;o__Gemmatimonadales;f__Gemmatimonadaceae;g__uncultured	0	0	0	0	0	0.009052	0	0	0.0005317	0	0	0	0.01143	0.0001673	0
d__Bacteria;p__Proteobacteria;c__Gammaproteobacteria;o__Burkholderiales;f__Comamonadaceae;g__Diaphorobacter	0	0	0	0	0	0	0	0	0	0.0003712	0	0	0	0	0.01976
d__Bacteria;p__Firmicutes;c__Clostridia;o__Lachnospirales;f__Lachnospiraceae;g__CHKCI001	0	0	0	0	0	0	0	0	0	0.01644	0	0	0	0.003368	0
d__Bacteria;p__Actinobacteriota;c__Coriobacteriia;o__Coriobacteriales;f__Atopobiaceae;g__Atopobium	0	0	0.0029	0	0	0.0003558	0.001738	0	0	0	0.008708	0	0	0	0.006012
d__Bacteria;p__Bacteroidota;c__Bacteroidia;o__Bacteroidales;f__Tannerellaceae;g__Parabacteroides	0	0	0.003856	0.001186	0.01425	2.053e-05	0	0	0.0001425	0.0002165	0	0	0	0	0
d__Bacteria;p__Actinobacteriota;c__Acidimicrobiia;o__Microtrichales;f__uncultured;g__uncultured	0	0	0	7.415e-05	0	0.0007663	0.003086	0	0.0001699	0	0	0	0.01521	0.0002565	0
d__Bacteria;p__Firmicutes;c__Clostridia;o__Clostridia_UCG-014;f__Clostridia_UCG-014;g__Clostridia_UCG-014	0.0003611	4.123e-05	0	0.001127	0.007467	0.00052	0	0	3.289e-05	0.007368	0	0	0	0.002509	0
d__Bacteria;p__Actinobacteriota;c__Acidimicrobiia;o__Microtrichales;f__Ilumatobacteraceae;g__uncultured	0	0	0	0	0	0.001156	0	0.01413	0.0001809	0.0004268	0.003383	0	0	7.806e-05	0
d__Bacteria;p__Actinobacteriota;c__Coriobacteriia;o__Coriobacteriales;f__Eggerthellaceae;g__Slackia	0	0	0	0	0	0	0	0	0	0.007392	0	0	0	0.01193	0
d__Bacteria;p__Campilobacterota;c__Campylobacteria;o__Campylobacterales;f__Campylobacteraceae;g__Campylobacter	0	0	0	0	0	0	0	0	0	0	0.005492	0	0	0	0.0134
d__Bacteria;p__Actinobacteriota;c__Actinobacteria;o__Micrococcales;f__Dermacoccaceae;g__Dermacoccus	0	0	0	0	0	0.001601	0.017	0	0	0	0	0	0	0	0
d__Bacteria;p__Actinobacteriota;c__Coriobacteriia;o__Coriobacteriales;f__Coriobacteriales_Incertae_Sedis;g__uncultured	0	0	0	0	0.001105	0.0004173	0.003806	0	0	0.003384	0.007813	0	0	0.001684	0
d__Bacteria;p__Firmicutes;c__Bacilli;o__Erysipelotrichales;f__Erysipelatoclostridiaceae;g__Erysipelatoclostridium	0.0002802	0.0001119	0	0.003604	0.01067	0	0	0	0	0.002109	0	0	0	0.001071	0
d__Bacteria;p__Proteobacteria;c__Gammaproteobacteria;o__Burkholderiales;f__Nitrosomonadaceae;g__Ellin6067	0	0	0	0	0	0.001854	0	0	0.0003179	0	0	0	0.01211	0	0.003379
d__Bacteria;p__Actinobacteriota;c__Actinobacteria;o__Micrococcales;f__Microbacteriaceae;__	0	0	0	0	0	0.0004105	0	0	0	0	0	0	0.01707	0	0
d__Bacteria;p__Proteobacteria;c__Gammaproteobacteria;o__Burkholderiales;f__Comamonadaceae;__	9.162e-05	0	0	0	0.000381	0.003907	0	0.002341	0.0005482	0	0.005629	0	0	0.0004572	0.003542
d__Bacteria;p__Proteobacteria;c__Alphaproteobacteria;o__Micavibrionales;f__Micavibrionaceae;g__uncultured	0	0	0	0	0	0	0	0	0	0	0	0	0.01677	0	0
d__Bacteria;p__Firmicutes;c__Negativicutes;o__Veillonellales-Selenomonadales;f__Selenomonadaceae;g__Megamonas	0	0	0	0	0	0	0	0	0	0.01249	0	0	0	0.004026	0
d__Bacteria;p__Actinobacteriota;c__Acidimicrobiia;o__Microtrichales;f__Ilumatobacteraceae;g__CL500-29_marine_group	0	0	0	0.0001483	0	0.002921	0	0	0.0003454	0	0	0	0.01265	0.0003123	0
d__Bacteria;p__Myxococcota;c__Polyangia;o__Haliangiales;f__Haliangiaceae;g__Haliangium	0	2.945e-05	0.001577	0	0	0.001122	0	0	0.0003344	0	0.004673	0	0.008485	0.0001227	0
d__Bacteria;p__Firmicutes;c__Clostridia;o__Clostridiales;f__Clostridiaceae;g__Clostridium_sensu_stricto_2	0	0	0	0	0	0.0002395	0	0	0	0	0	0	0	0	0.01605
d__Bacteria;p__Bacteroidota;c__Bacteroidia;o__Flavobacteriales;f__Flavobacteriaceae;g__uncultured	0.0004419	0	0.003635	0.0007118	0.01107	0	0	0	0	0	0	0	0	0	0
d__Bacteria;p__Proteobacteria;c__Alphaproteobacteria;o__Rhizobiales;f__Xanthobacteraceae;__	0	1.767e-05	0	0	0	0.003503	0	0	0.0001151	0	0	0	0.01187	0.0001784	0
d__Bacteria;p__Actinobacteriota;c__Actinobacteria;o__Micrococcales;f__Intrasporangiaceae;g__Terrabacter	0	0	0	0	0	0.0005131	0	0	4.934e-05	0	0	0	0.01447	0.0004349	0
d__Bacteria;p__Firmicutes;c__Clostridia;o__Lachnospirales;f__Lachnospiraceae;g__Lachnoclostridium	0	0.0001472	0	0.001691	0.004324	0.001539	0	0	0.0003344	0.002969	0	0	0	0.004427	0
d__Bacteria;p__Proteobacteria;c__Alphaproteobacteria;o__Rhizobiales;f__Labraceae;g__Labrys	0	0	0	0	0	0.0002121	0	0	7.126e-05	0	0	0	0.01481	0	0
d__Bacteria;p__Proteobacteria;c__Alphaproteobacteria;o__Rhodospirillales;f__uncultured;g__uncultured	0	0	0	0	0.001943	0	0	0	0	0.0004887	0	0	0.01246	0	0
d__Bacteria;p__Bacteroidota;c__Bacteroidia;o__Chitinophagales;f__Chitinophagaceae;g__Vibrionimonas	0	0	0.003595	0	0	0	0	0.00872	0	0	0.002564	0	0	0	0
d__Bacteria;p__Firmicutes;c__Clostridia;o__Oscillospirales;f__Oscillospiraceae;__	0	2.356e-05	0.002853	0.0004597	0.009181	0.001149	0	0	0	0.0003402	0	0	0	0.0006914	0
d__Bacteria;p__Planctomycetota;c__Planctomycetes;o__Isosphaerales;f__Isosphaeraceae;g__uncultured	0	0	0	0	0	0.0003147	0	0	0	0	0	0.01409	0	0	0
d__Bacteria;p__Actinobacteriota;c__Actinobacteria;o__Actinomycetales;f__Actinomycetaceae;g__Actinomyces	0.000124	0	0.002165	0	0	0.0003695	0	0	0	0.001311	0	0	0	0.0003457	0.009693
d__Bacteria;p__Actinobacteriota;c__Actinobacteria;o__Pseudonocardiales;f__Pseudonocardiaceae;g__Pseudonocardia	0	0	0.00153	0	0	0.0006294	0	0	6.03e-05	0.0002598	0	0	0.0103	0.0001896	0.0008388
d__Bacteria;p__Firmicutes;c__Clostridia;o__Oscillospirales;f__Ruminococcaceae;g__Incertae_Sedis	0	0	0.004618	0.0002373	0.006038	0.001731	0	0	9.867e-05	0.0003897	0	0	0	0.0006914	0
d__Bacteria;p__Actinobacteriota;c__Actinobacteria;o__Frankiales;f__Sporichthyaceae;g__uncultured	0	0	0	0	0	0	0	0	3.837e-05	0	0	0	0.01349	0	0
d__Bacteria;p__Nitrospirota;c__Nitrospiria;o__Nitrospirales;f__Nitrospiraceae;g__Nitrospira	0	0	0	0	0	0.003394	0	0	0.000148	0	0	0	0.009663	0	0
d__Bacteria;p__Proteobacteria;c__Alphaproteobacteria;o__Rhizobiales;f__Rhizobiaceae;g__Allorhizobium-Neorhizobium-Pararhizobium-Rhizobium	0	0	0	0	0	0.0007115	0	0	0	0.005456	0.006873	0	0	0.0001004	0
d__Bacteria;p__Planctomycetota;c__Planctomycetes;o__Gemmatales;f__Gemmataceae;g__uncultured	0	0	0	0	0	0.002374	0.003552	0	0.0001535	0	0	0	0.00618	0.0003457	0
d__Bacteria;p__Actinobacteriota;c__Thermoleophilia;o__Solirubrobacterales;f__67-14;g__67-14	0	0	0.002686	0	0	0.003578	0	0	0.0002357	0	0	0	0.005248	0.0008141	0
d__Bacteria;p__Firmicutes;c__Clostridia;o__Monoglobales;f__Monoglobaceae;g__Monoglobus	0	0	0.005105	0.0002966	0.0008572	0.00039	0	0	0	0.003693	0	0	0	0.002052	0
d__Bacteria;p__Firmicutes;c__Clostridia;o__Oscillospirales;f__Butyricicoccaceae;g__Butyricicoccus	0	0	0.005627	0.0002225	0.004248	0.0004173	0	0	0.0001042	0.001021	0	0	0	0.0006914	0
d__Bacteria;p__Firmicutes;c__Clostridia;o__Lachnospirales;f__Lachnospiraceae;g__Lachnospiraceae_FCS020_group	0.0005066	1.767e-05	0.01008	8.898e-05	0.001238	0.0001437	0	0	0	0	0	0	0	0	0
d__Bacteria;p__Firmicutes;c__Clostridia;o__Oscillospirales;f__Ruminococcaceae;g__Ruminococcus	0	1.767e-05	0.007124	7.415e-05	0.003391	0.0006979	0	0	0.000444	0	0	0	0	0.0003011	0
d__Bacteria;p__Actinobacteriota;c__Actinobacteria;o__Micrococcales;f__Dermacoccaceae;__	0	0	0	0	0	0.002723	0.006655	0	0	0.0009217	0.00135	0	0	0	0
d__Bacteria;p__Proteobacteria;c__Gammaproteobacteria;o__Burkholderiales;f__Alcaligenaceae;g__Achromobacter	0	0	0.001183	0	0	0.0003352	0.003332	0	0	0.0003897	0	0	0	0	0.006384
d__Bacteria;p__Firmicutes;c__Bacilli;o__Erysipelotrichales;f__Erysipelotrichaceae;g__uncultured	0.0001994	0	0.007117	0.0007267	0.002686	0.0006363	0	0	0	0	0	0	0	0.0001561	0
d__Bacteria;p__Proteobacteria;c__Alphaproteobacteria;o__Caulobacterales;f__Caulobacteraceae;g__uncultured	0.0006791	0	0	0	0	0.0001847	0	0	5.482e-05	0.0003588	0	0	0.0101	0.0001338	0
d__Bacteria;p__Firmicutes;c__Clostridia;o__Lachnospirales;f__Lachnospiraceae;g__[Eubacterium]_hallii_group	0.0002048	0	0.004598	0	0.002591	0.0003079	0	0	0	0.001899	0	0	0	0.001695	0
d__Bacteria;p__Proteobacteria;c__Gammaproteobacteria;o__Oceanospirillales;f__Marinomonadaceae;g__Marinomonas	0	0	0	0	0	0	0	0	0	0.000532	0	0.01068	0	0	0
d__Bacteria;p__Acidobacteriota;c__Vicinamibacteria;o__Vicinamibacterales;f__uncultured;g__uncultured	0	0	0	0	0	0.006028	0	0	0.0003782	0.0001547	0.0044	0	0	0.0002119	0
d__Bacteria;p__Firmicutes;c__Bacilli;o__Lactobacillales;f__Streptococcaceae;g__Lactococcus	0	0	0	0	0	0	0	0	0	0	0.01089	0	0	0.0002119	0
d__Bacteria;p__Proteobacteria;c__Alphaproteobacteria;o__Caulobacterales;f__Caulobacteraceae;g__Brevundimonas	0	0	0	0	0.0001714	0.0005884	0	0	0	0.009904	0	0	0	0.0004126	0
d__Bacteria;p__Proteobacteria;c__Alphaproteobacteria;o__Rhizobiales;f__Beijerinckiaceae;g__Methylobacterium-Methylorubrum	0	0	0.004464	0.0002966	0	0.00169	0	0	0.0002412	0.003866	0	0	0	0.0004907	0
d__Bacteria;p__Proteobacteria;c__Gammaproteobacteria;o__Xanthomonadales;f__Xanthomonadaceae;g__Xanthomonas	0.0003234	5.89e-05	0.002559	0	0	0.001635	0	0	0.0003563	0	0.005977	0	0	0	0
d__Bacteria;p__Firmicutes;c__Clostridia;o__Christensenellales;f__Christensenellaceae;g__Christensenellaceae_R-7_group	0	0	0.003622	0.0004746	0.003276	0.0006979	0	0	9.867e-05	0.0009032	0	0	0	0.001695	0
d__Bacteria;p__Proteobacteria;c__Alphaproteobacteria;o__Sphingomonadales;f__Sphingomonadaceae;g__Novosphingobium	0	0	0	0	0	0	0	0	9.867e-05	0.00227	0	0	0	0	0.008388
d__Bacteria;p__Firmicutes;c__Bacilli;o__Lactobacillales;f__Leuconostocaceae;g__Leuconostoc	0	0	0	0	0	0	0	0	0	0.0002536	0	0.01045	0	0	0
d__Bacteria;p__Bacteroidota;c__Bacteroidia;o__Sphingobacteriales;f__env,OPS_17;g__env,OPS_17	0	0	0	5.932e-05	0	0.0008073	0	0.009666	0.0001096	0	0	0	0	0	0
d__Bacteria;p__Proteobacteria;c__Gammaproteobacteria;o__Burkholderiales;f__Alcaligenaceae;g__Verticiella	0	0	0	0	0	0	0	0	0	0	0	0	0	0	0.01058
d__Bacteria;p__Actinobacteriota;c__Actinobacteria;o__Frankiales;f__Sporichthyaceae;g__hgcI_clade	0	0	0	0.0005784	0.0008762	0.00795	0	0	0.001135	0	0	0	0	0	0
d__Bacteria;p__Actinobacteriota;c__Actinobacteria;o__Micrococcales;f__Micrococcaceae;g__Arthrobacter	0.0005605	0	0.003047	0	0	0.00143	0	0	0.0001699	0	0.003247	0	0	0.001985	0
d__Bacteria;p__Proteobacteria;c__Gammaproteobacteria;o__Burkholderiales;f__Comamonadaceae;g__Comamonas	0	0	0	0	0	0.0005268	0.001526	0.007689	0	0	0	0	0	0.0001561	0
d__Bacteria;p__Actinobacteriota;c__Actinobacteria;o__Streptosporangiales;f__Nocardiopsaceae;__	0	0	0	0	0	0	0	0.009773	9.319e-05	0	0	0	0	0	0
d__Bacteria;p__Actinobacteriota;c__Thermoleophilia;o__Solirubrobacterales;f__Solirubrobacteraceae;g__Conexibacter	0	0	0	0	0	0.001697	0	0	0.0001042	0	0	0.007953	0	0	0
d__Bacteria;p__Firmicutes;c__Clostridia;o__Oscillospirales;f__Oscillospiraceae;g__UCG-005	0	4.123e-05	0.002432	0.001231	0.003619	0.0008894	0	0	9.319e-05	0.0005939	0	0	0	0.0008029	0
d__Bacteria;p__Firmicutes;c__Bacilli;o__Staphylococcales;f__Staphylococcaceae;g__Nosocomiicoccus	0	0	0	0	0	0	0	0	0	0.005048	0.003429	0	0	0.001182	0
d__Bacteria;p__Proteobacteria;c__Alphaproteobacteria;o__uncultured;f__uncultured;g__uncultured	0	0	0	0	0	0.001649	0	0	4.934e-05	0	0	0	0	0.0002007	0.007713
d__Bacteria;p__Actinobacteriota;c__Actinobacteria;o__Micrococcales;f__Dermabacteraceae;g__Brachybacterium	0	0	0	0	0	0.001204	0	0	0	0.002048	0.002792	0	0	0.003557	0
d__Bacteria;p__Actinobacteriota;c__Coriobacteriia;o__Coriobacteriales;f__Coriobacteriaceae;__	0	0	0	0	0	0	0	0	0.0001535	0.004819	0	0	0	0.004438	0
d__Bacteria;p__Actinobacteriota;c__Acidimicrobiia;o__IMCC26256;f__IMCC26256;g__IMCC26256	0	0	0	0	0	0.003893	0	0	3.837e-05	0	0	0	0	0.0001561	0.005219
d__Bacteria;p__Actinobacteriota;c__Coriobacteriia;o__Coriobacteriales;f__Eggerthellaceae;g__CHKCI002	0	4.712e-05	0.003208	0.0002076	0.0003619	0	0	0	0	0.001423	0	0	0	0.003903	0
d__Bacteria;p__Firmicutes;c__Clostridia;o__Peptostreptococcales-Tissierellales;f__Peptostreptococcaceae;g__Terrisporobacter	0	0	0	0	0	0	0	0	0.0001206	0.0003341	0.008238	0	0	0.0004349	0
d__Bacteria;p__Firmicutes;c__Clostridia;o__Oscillospirales;f__Ruminococcaceae;__	0	0	0.003923	8.898e-05	0.003105	0.0008963	0	0	9.319e-05	0.0002165	0	0	0	0.0007695	0
d__Bacteria;p__Firmicutes;c__Bacilli;o__RF39;f__RF39;g__RF39	0	0	0.002526	0.0001335	0.001067	0.0002737	0	0	8.771e-05	0.004015	0	0	0	0.0009479	0
d__Bacteria;p__Firmicutes;c__Clostridia;o__Oscillospirales;f__[Eubacterium]_coprostanoligenes_group;g__[Eubacterium]_coprostanoligenes_group	0	0	0.003742	0	0.003067	0.001143	0	0	0	0.0005691	0	0	0	0.0004349	0
d__Bacteria;p__Fusobacteriota;c__Fusobacteriia;o__Fusobacteriales;f__Fusobacteriaceae;g__Fusobacterium	0	0	0	0	0	0	0	0	0	0.0006434	0	0	0.007897	0.0002453	0
d__Bacteria;p__Firmicutes;c__Bacilli;o__Bacillales;f__Planococcaceae;g__Lysinibacillus	0	0	0	0	0	0.000691	0	0	0	0.002258	0	0	0	0	0.005662
d__Bacteria;p__Firmicutes;c__Clostridia;o__Lachnospirales;f__Lachnospiraceae;g__[Eubacterium]_eligens_group	0	0	0	0	0	0	0	0.008484	4.934e-05	0	0	0	0	0	0
d__Bacteria;p__Firmicutes;c__Clostridia;o__Lachnospirales;f__Lachnospiraceae;g__Anaerostipes	0	0	0	0	0	0.001327	0	0.006573	8.223e-05	0.0001856	0	0	0	0.0002453	0
d__Bacteria;p__Firmicutes;c__Clostridia;o__Oscillospirales;f__Ruminococcaceae;g__Fournierella	0.0001832	6.479e-05	0.006235	0.0004746	0.001448	0	0	0	0	0	0	0	0	0	0
d__Bacteria;p__Gemmatimonadota;c__Gemmatimonadetes;o__Gemmatimonadales;f__Gemmatimonadaceae;g__Roseisolibacter	0	0	0	0	0	0.0001574	0	0	0	0.000266	0.007343	0	0	0.0005018	0
d__Bacteria;p__Firmicutes;c__Bacilli;o__Bacillales;f__Marinococcaceae;__	0	0	0	0	0	0	0	0	5.482e-05	0.0003031	0	0	0	0	0.007806
d__Bacteria;p__Actinobacteriota;c__Actinobacteria;o__Propionibacteriales;f__Nocardioidaceae;g__Nocardioides	3.234e-05	0	0	0	0	0.005138	0	0	0.0001973	0.001893	0	0	0	0.0007918	0
d__Bacteria;p__Firmicutes;c__Clostridia;o__Lachnospirales;f__Lachnospiraceae;g__Lachnospiraceae_UCG-001	0	0	0	0	0	0.007642	0	0	0.0001096	0	0	0	0	0	0
d__Bacteria;p__Actinobacteriota;c__Actinobacteria;o__Micrococcales;f__Micrococcaceae;g__Pseudarthrobacter	0	0	0	0	0	0.001013	0	0	0.0002248	0	0.005947	0	0	0.0004461	0
d__Bacteria;p__Proteobacteria;c__Gammaproteobacteria;o__Burkholderiales;f__Comamonadaceae;g__Rhodoferax	0	0	0	0.0002818	0	0.001362	0	0	0	0.0002907	0	0	0	0	0.005685
d__Bacteria;p__Desulfobacterota;c__Desulfovibrionia;o__Desulfovibrionales;f__Desulfovibrionaceae;g__Bilophila	0	0	0	0.001987	0.005581	0	0	0	2.193e-05	0	0	0	0	0	0
d__Bacteria;p__Bacteroidota;c__Bacteroidia;o__Cytophagales;f__Microscillaceae;g__uncultured	0	0	0	0	0	0.006459	0	0	0.0009812	0	0	0	0	0	0
d__Bacteria;p__Proteobacteria;c__Alphaproteobacteria;o__SAR11_clade;f__Clade_III;g__Clade_III	0	0	0	0	0	0.006452	0	0	0.0009209	0	0	0	0	0	0
d__Bacteria;p__Firmicutes;c__Clostridia;o__Lachnospirales;f__Lachnospiraceae;g__Lachnospira	0	0	0	0	0	0	0	0.00726	0	0	0	0	0	0	0
d__Bacteria;p__Bdellovibrionota;c__Bdellovibrionia;o__Bdellovibrionales;f__Bdellovibrionaceae;g__Bdellovibrio	0	0	0	0	0	0.0009715	0	0	7.126e-05	0	0	0	0	0	0.006082
d__Bacteria;p__Proteobacteria;c__Gammaproteobacteria;o__Burkholderiales;f__Sutterellaceae;g__uncultured	0	0	0	0	0	0.006561	0	0	0.0005372	0	0	0	0	0	0
d__Bacteria;p__Bacteroidota;c__Bacteroidia;o__Sphingobacteriales;f__Sphingobacteriaceae;g__Pedobacter	0	0	0	0	0	0.001457	0	0	0	0.0002041	0.005431	0	0	0	0
d__Bacteria;p__Proteobacteria;c__Alphaproteobacteria;o__Acetobacterales;f__Acetobacteraceae;g__Roseomonas	0	0	0	0	0	0.003222	0	0	0.0002083	0.002846	0	0	0	0.0007249	0
d__Bacteria;p__Firmicutes;c__Clostridia;o__Oscillospirales;f__Ruminococcaceae;g__Negativibacillus	0	0	0.005306	0	0.001352	0	0	0	0	0	0	0	0	0.0003123	0
d__Bacteria;p__Proteobacteria;c__Gammaproteobacteria;o__Burkholderiales;f__SC-I-84;g__SC-I-84	0	0	0.002773	0	0	0.002429	0	0	0.0002138	0	0	0	0.001226	0.0002899	0
d__Bacteria;p__Proteobacteria;c__Gammaproteobacteria;o__CCD24;f__CCD24;g__CCD24	0	0	0	0	0	0.0002189	0	0	0	0	0.006554	0	0	0	0
d__Bacteria;p__Acidobacteriota;c__Acidobacteriae;o__Bryobacterales;f__Bryobacteraceae;g__Bryobacter	0	0	0	0	0	0.005679	0	0	0.000455	0	0	0	0	0.0005353	0
d__Bacteria;p__Verrucomicrobiota;c__Verrucomicrobiae;o__Chthoniobacterales;f__Chthoniobacteraceae;g__Candidatus_Udaeobacter	0	0	0	0	0	0.002894	0	0	0.000137	0	0.00314	0	0	0.0004238	0
d__Bacteria;p__Firmicutes;c__Thermoanaerobacteria;o__Thermoanaerobacterales;f__Family_IV;g__Mahella	0.000291	3.534e-05	0	0	0	0	0	0	0	0	0.006266	0	0	0	0
d__Bacteria;p__Firmicutes;c__Clostridia;o__Lachnospirales;f__Lachnospiraceae;g__Marvinbryantia	0	0	0	0.0002521	0.002133	0.001868	0	0	0.0004385	0.0004949	0	0	0	0.001026	0
d__Bacteria;p__Firmicutes;c__Clostridia;o__Clostridiales;f__Clostridiaceae;g__Clostridium_sensu_stricto_1	0	2.945e-05	0	4.449e-05	0	0.003476	0	0	0	0	0	0	0	0.002543	0
d__Bacteria;p__Proteobacteria;c__Gammaproteobacteria;o__Pseudomonadales;f__Moraxellaceae;g__Psychrobacter	0	0	0	0.0001335	0	0	0	0	0	0.004714	0	0	0	0.001216	0
d__Bacteria;p__Proteobacteria;c__Gammaproteobacteria;o__Xanthomonadales;f__Rhodanobacteraceae;g__Rhodanobacter	0	0	0	0	0	0.001314	0	0	0.0001206	0	0.004612	0	0	0	0
d__Bacteria;p__Actinobacteriota;c__Actinobacteria;o__Corynebacteriales;f__Dietziaceae;g__Dietzia	0	0	0	0	0	0	0.0001272	0	0	0.0004516	0	0	0	0.005464	0
d__Bacteria;p__Actinobacteriota;c__Actinobacteria;o__Corynebacteriales;f__Mycobacteriaceae;g__Mycobacterium	0	0	0.0007418	0	0	0.003092	0	0	0.000444	0.0004763	0	0	0	0.001082	0
d__Bacteria;p__Campilobacterota;c__Campylobacteria;o__Campylobacterales;f__Helicobacteraceae;g__Helicobacter	0	0	0.003568	0.0008898	0.001124	0	0	0	0	0	0	0	0	0	0
d__Bacteria;p__Proteobacteria;c__Alphaproteobacteria;o__Caulobacterales;f__Caulobacteraceae;g__Caulobacter	0	0	0	0	0	0.0006226	0.004586	0	5.482e-05	0	0	0	0	0	0
d__Bacteria;p__Actinobacteriota;c__Thermoleophilia;o__Solirubrobacterales;f__Solirubrobacteraceae;g__Solirubrobacter	0.0002964	0	0.002974	0	0	0.00143	0	0	0.0001754	0.0003712	0	0	0	0	0
d__Bacteria;p__Acidobacteriota;c__Vicinamibacteria;o__Vicinamibacterales;f__Vicinamibacteraceae;g__Vicinamibacteraceae	0	0	0	0	0	0.001163	0	0	0.0002083	0.0002165	0.003383	0	0	0.0002453	0
d__Bacteria;p__Firmicutes;c__Clostridia;__;__;__	0.0003126	0	0.002539	0.0002076	0.001257	0.0002463	0	0	6.578e-05	0.0005135	0	0	0	0	0
d__Bacteria;p__Actinobacteriota;c__Actinobacteria;o__Micrococcales;f__Brevibacteriaceae;g__Brevibacterium	0	0	0	0	0	0.003209	0	0	0	0.0004763	0	0	0	0.0009479	0
d__Bacteria;p__Patescibacteria;c__Saccharimonadia;o__Saccharimonadales;f__Saccharimonadales;g__Saccharimonadales	0	0	0	0	0	0.0005268	0	0	9.867e-05	0.001961	0	0	0	0.001907	0
d__Bacteria;p__Actinobacteriota;c__Actinobacteria;o__Micrococcales;__;__	0	0	0.003715	0	7.619e-05	0	0	0	0	0	0	0	0	0.0006468	0
d__Bacteria;p__Acidobacteriota;c__Acidobacteriae;o__Solibacterales;f__Solibacteraceae;g__Candidatus_Solibacter	0	0	0	0	0	0.00312	0	0	0.0008223	0	0	0	0	0.000368	0
d__Bacteria;p__Firmicutes;c__Bacilli;o__Erysipelotrichales;f__Erysipelotrichaceae;g__Faecalitalea	0	0	0	0	0	0.0004858	0	0	0	0.00271	0	0	0	0.001104	0
d__Bacteria;p__Firmicutes;c__Clostridia;o__Lachnospirales;f__Lachnospiraceae;g__GCA-900066575	0	0	0.003722	0	0	0.0003489	0	0	0	0	0	0	0	0.0002119	0
d__Bacteria;p__Proteobacteria;c__Gammaproteobacteria;o__Pseudomonadales;f__Pseudomonadaceae;g__Azotobacter	0	0	0	0	0	0.0002668	0	0	0	0.0002598	0.003717	0	0	0	0
d__Bacteria;p__Bacteroidota;c__Bacteroidia;o__Cytophagales;f__Hymenobacteraceae;g__Hymenobacter	0	0	0	8.898e-05	0.0008381	0	0	0	5.482e-05	0.003186	0	0	0	0	0
d__Bacteria;p__Actinobacteriota;c__Actinobacteria;o__Micrococcales;f__Intrasporangiaceae;g__Janibacter	0	0	0	0	0	0	0.003213	0	0	0.000464	0	0	0	0	0
d__Bacteria;p__Actinobacteriota;c__Actinobacteria;o__Frankiales;f__uncultured;g__uncultured	9.701e-05	0	0.001998	0	0	0.0003352	0	0	0	0.001237	0	0	0	0	0
d__Bacteria;p__Firmicutes;c__Clostridia;o__Oscillospirales;f__Oscillospiraceae;g__NK4A214_group	0.0002425	2.945e-05	0	0.001453	0.001162	0.000301	0	0	4.934e-05	0	0	0	0	0.0004015	0
d__Bacteria;p__Bacteroidota;c__Bacteroidia;o__Chitinophagales;f__Chitinophagaceae;g__Sediminibacterium	0	0	0	0	0.0005905	0	0	0	0.0002248	0	0.002822	0	0	0	0
d__Bacteria;p__Actinobacteriota;c__Actinobacteria;o__Micrococcales;f__Microbacteriaceae;g__Microbacteriaceae	0	0	0.003508	0	0	0	0	0	0	0	0	0	0	0	0
d__Bacteria;p__Firmicutes;c__Clostridia;o__Lachnospirales;f__Lachnospiraceae;g__A2	0	0	0.002439	0	0	0.0009305	0	0	0.0001042	0	0	0	0	0	0
d__Bacteria;p__Planctomycetota;c__Phycisphaerae;o__Tepidisphaerales;f__WD2101_soil_group;g__WD2101_soil_group	0	0	0	0	0	0.001834	0	0	0.0002686	0	0	0	0	0.001327	0
d__Bacteria;p__Firmicutes;c__Bacilli;o__Erysipelotrichales;f__Erysipelotrichaceae;g__Erysipelotrichaceae_UCG-006	0	2.945e-05	0	0	0	0.0003079	0.002942	0	0.0001206	0	0	0	0	0	0
d__Bacteria;p__Firmicutes;c__Bacilli;o__Lactobacillales;f__Carnobacteriaceae;g__Atopostipes	0	0	0	0	0	0	0	0	0	0.001627	0.001472	0	0	0.0001784	0
d__Bacteria;p__Verrucomicrobiota;c__Verrucomicrobiae;o__Pedosphaerales;f__Pedosphaeraceae;g__uncultured	0	0	0	0	0	0.0001368	0	0	0	0	0.002943	0	0	0.000145	0
d__Bacteria;p__Bacteroidota;c__Bacteroidia;o__Flavobacteriales;f__Flavobacteriaceae;g__Flavobacterium	0	0	0	8.898e-05	7.619e-05	0.002265	0	0	0.0005153	0.0002474	0	0	0	0	0
d__Bacteria;p__Deinococcota;c__Deinococci;o__Deinococcales;f__Deinococcaceae;g__Deinococcus	0	0.000159	0	0	0	0.002217	0	0	0.0002248	0	0	0	0	0.000591	0
d__Bacteria;p__Verrucomicrobiota;c__Verrucomicrobiae;o__Chthoniobacterales;f__Chthoniobacteraceae;g__Chthoniobacter	0	0	0	0	0	0.002976	0	0	0.0002083	0	0	0	0	0	0
d__Bacteria;p__Actinobacteriota;c__MB-A2-108;o__MB-A2-108;f__MB-A2-108;g__MB-A2-108	0	0	0	0	0	0.002545	0	0	0.0002631	0	0	0	0	0.0002453	0
d__Bacteria;p__Firmicutes;c__Bacilli;o__Erysipelotrichales;f__Erysipelatoclostridiaceae;g__Erysipelotrichaceae_UCG-003	0	0	0	0	0.0004191	0	0	0	0	0.002592	0	0	0	0	0
d__Bacteria;p__Gemmatimonadota;c__Gemmatimonadetes;o__Gemmatimonadales;f__Gemmatimonadaceae;g__Gemmatimonas	0	0	0	0	0	0.002443	0	0	0.0003125	0	0	0	0	0.0002342	0
d__Bacteria;p__Firmicutes;c__Clostridia;o__Oscillospirales;f__Ruminococcaceae;g__Paludicola	0.0005928	0	0	0.0001631	0.0009143	0.001136	0	0	0.0001535	0	0	0	0	0	0
d__Bacteria;p__Myxococcota;c__Myxococcia;o__Myxococcales;f__Myxococcaceae;g__P3OB-42	0	0	0.002947	0	0	0	0	0	0	0	0	0	0	0	0
d__Bacteria;p__Proteobacteria;c__Gammaproteobacteria;o__Xanthomonadales;f__Rhodanobacteraceae;g__Ahniella	0	0	0	0	0	0.002484	0	0	0.000455	0	0	0	0	0	0
d__Bacteria;p__Actinobacteriota;c__Actinobacteria;o__Micrococcales;f__Micrococcaceae;g__Yaniella	0	0	0	0	0	0	0	0	0	0.0005753	0	0	0	0.002353	0
d__Bacteria;p__Actinobacteriota;c__Actinobacteria;o__Streptomycetales;f__Streptomycetaceae;g__Streptomyces	0	0	0	0	0	0.002429	0	0	0.0002796	0	0	0	0	0.0002119	0
d__Bacteria;p__Actinobacteriota;c__Actinobacteria;o__Kineosporiales;f__Kineosporiaceae;g__Kineococcus	0.0001617	0	0.002753	0	0	0	0	0	0	0	0	0	0	0	0
d__Bacteria;p__Bacteroidota;c__Bacteroidia;o__Bacteroidales;f__Prevotellaceae;g__Prevotellaceae_UCG-001	0	0	0	0.0003856	0.0009143	0.0008826	0	0	0	0.0003217	0	0	0	0.0003569	0
d__Bacteria;p__Spirochaetota;c__Spirochaetia;o__Spirochaetales;f__Spirochaetaceae;g__Treponema	0	0	0.00286	0	0	0	0	0	0	0	0	0	0	0	0
d__Bacteria;p__Proteobacteria;c__Alphaproteobacteria;o__Rhizobiales;f__Xanthobacteraceae;g__Bradyrhizobium	0	0	0	0	0	0.001437	0	0	0.0003837	0.0002351	0	0	0	0.0007583	0
d__Bacteria;p__Proteobacteria;c__Alphaproteobacteria;o__Sphingomonadales;f__Sphingomonadaceae;__	0	0	0	0	0	0.001498	0	0	0.0001316	0.001138	0	0	0	0	0
d__Bacteria;p__Acidobacteriota;c__Holophagae;o__Subgroup_7;f__Subgroup_7;g__Subgroup_7	0	0	0	0	0	0.001594	0	0	0.0003344	0.0004145	0	0	0	0.0004015	0
d__Bacteria;p__Firmicutes;c__Thermoanaerobacteria;o__Thermoanaerobacterales;f__Thermoanaerobacteraceae;g__Caloribacterium	0	0	0	0	0	0	0.002738	0	0	0	0	0	0	0	0
d__Bacteria;p__Bacteroidota;c__Bacteroidia;o__Bacteroidales;f__Marinifilaceae;g__Butyricimonas	0.0003395	2.945e-05	0	0.002061	0.0002667	0	0	0	0	0	0	0	0	0	0
d__Bacteria;p__Actinobacteriota;c__Actinobacteria;o__Micrococcales;f__Microbacteriaceae;g__Microbacterium	0	0	0.00131	0	0	0	0	0	0	9.279e-05	0	0	0	0.001238	0
d__Bacteria;p__Firmicutes;c__Clostridia;o__Lachnospirales;f__Lachnospiraceae;g__Roseburia	0	0	0	0	0	0.00262	0	0	0	0	0	0	0	0	0
d__Bacteria;p__Actinobacteriota;c__Thermoleophilia;o__Gaiellales;f__Gaiellaceae;g__Gaiella	0	0	0	0	0	0.002347	0	0	0.0002467	0	0	0	0	0	0
d__Bacteria;p__Acidobacteriota;c__Blastocatellia;o__Pyrinomonadales;f__Pyrinomonadaceae;g__RB41	0	0	0	0	0	0.00249	0	0	9.867e-05	0	0	0	0	0	0
d__Bacteria;p__Firmicutes;c__Clostridia;o__Lachnospirales;f__Lachnospiraceae;g__[Eubacterium]_oxidoreducens_group	0	0	0	0	0	0.002566	0	0	0	0	0	0	0	0	0
d__Bacteria;p__Firmicutes;c__Clostridia;o__Peptostreptococcales-Tissierellales;f__Peptostreptococcaceae;g__Paeniclostridium	0	0	0	0	0	0.0008894	0.00167	0	0	0	0	0	0	0	0
d__Bacteria;p__Firmicutes;c__Clostridia;o__Lachnospirales;f__Lachnospiraceae;g__[Ruminococcus]_gauvreauii_group	0	0	0	0	0.002229	0	0	0	0	0.0003093	0	0	0	0	0
d__Bacteria;p__Proteobacteria;c__Alphaproteobacteria;o__Rhizobiales;f__Xanthobacteraceae;g__uncultured	0	0	0	0	0	0.002244	0	0	0.0002905	0	0	0	0	0	0
d__Bacteria;p__Proteobacteria;c__Gammaproteobacteria;o__Burkholderiales;f__Comamonadaceae;g__Extensimonas	0	0	0	0	0	0.0002053	0.00228	0	0	0	0	0	0	0	0
d__Bacteria;p__Actinobacteriota;c__Actinobacteria;o__Corynebacteriales;f__Corynebacteriales_Incertae_Sedis;g__Tomitella	0	0	0	0	0.0001714	0	0	0	0	0.001843	0	0	0	0.0004684	0
d__Bacteria;p__Actinobacteriota;c__Actinobacteria;o__Propionibacteriales;f__Nocardioidaceae;__	0	0	0.001898	0	0	0.0003695	0	0	0.0001535	0	0	0	0	0	0
d__Bacteria;p__Bacteroidota;c__Bacteroidia;o__Bacteroidales;f__Tannerellaceae;__	0	0	0	0	0	0	0	0	0	0.001132	0	0	0	0.001238	0
d__Bacteria;p__Actinobacteriota;c__Actinobacteria;o__Corynebacteriales;f__Nocardiaceae;g__Rhodococcus	0	0	0	0.0001483	0.0004191	0.0005884	0	0	4.385e-05	0.0004763	0	0	0	0.0006914	0
d__Bacteria;p__Verrucomicrobiota;c__Lentisphaeria;o__Victivallales;f__Victivallaceae;g__Victivallis	0	0	0.002138	0	0.0002286	0	0	0	0	0	0	0	0	0	0
d__Bacteria;p__Proteobacteria;c__Gammaproteobacteria;o__Xanthomonadales;f__Rhodanobacteraceae;g__Dokdonella	0	0	0	0.0001631	0	0.001998	0	0	6.03e-05	0	0	0	0	0.000145	0
d__Bacteria;p__Firmicutes;c__Bacilli;o__Bacillales;f__Bacillaceae;g__Pseudogracilibacillus	0.0001509	0	0	0	0	0	0	0	4.385e-05	0.0007238	0	0	0	0.001338	0
d__Bacteria;p__Actinobacteriota;c__Actinobacteria;o__Frankiales;f__Sporichthyaceae;g__Candidatus_Planktophila	0	0	0	0	0	0.002244	0	0	0	0	0	0	0	0	0
d__Bacteria;p__Actinobacteriota;c__Actinobacteria;o__Micrococcales;f__Promicromonosporaceae;__	0	0	0.002239	0	0	0	0	0	0	0	0	0	0	0	0
d__Bacteria;p__Firmicutes;c__Clostridia;o__Oscillospirales;f__UCG-010;g__UCG-010	0	0	0	4.449e-05	0.0006096	0.0008621	0	0	0	0.0002722	0	0	0	0.0004349	0
d__Bacteria;p__Firmicutes;c__Clostridia;o__Lachnospirales;f__Lachnospiraceae;g__Lachnospiraceae_FE2018_group	0	0	0	0	0.0009715	0	0	0	0	0.001225	0	0	0	0	0
d__Bacteria;p__Firmicutes;c__Clostridia;o__Oscillospirales;f__Butyricicoccaceae;g__UCG-008	0	0	0	0	0	0.0006089	0	0	0	0	0	0	0	0.001584	0
d__Bacteria;p__Actinobacteriota;c__Coriobacteriia;o__Coriobacteriales;f__Atopobiaceae;g__Coriobacteriaceae_UCG-002	0	0	0	0	0	0.0001779	0	0	0.0002302	0.0008784	0	0	0	0.0008922	0
d__Bacteria;p__Proteobacteria;c__Alphaproteobacteria;o__Rhizobiales;f__Rhizobiaceae;__	0	0	0	0	0	0.001279	0	0	0	0.0003464	0	0	0	0.0004238	0
d__Bacteria;p__Proteobacteria;c__Gammaproteobacteria;o__Aeromonadales;f__Aeromonadaceae;g__Oceanisphaera	0	0	0	0	0	0	0	0	0	0.0004207	0	0	0	0.001584	0
d__Bacteria;p__Firmicutes;c__Negativicutes;o__Veillonellales-Selenomonadales;f__Veillonellaceae;g__Megasphaera	0	0	0	0	0	0	0	0	0	0.001813	0	0	0	0.0001561	0
d__Bacteria;p__Proteobacteria;c__Gammaproteobacteria;o__Vibrionales;f__Vibrionaceae;g__Photobacterium	0	0	0.001945	0	0	0	0	0	0	0	0	0	0	0	0
d__Bacteria;p__Actinobacteriota;c__Actinobacteria;o__Frankiales;f__Frankiaceae;g__Jatrophihabitans	0	0	0	0	0	0.0013	0	0	9.867e-05	0	0	0	0	0.0005353	0
d__Bacteria;p__Proteobacteria;c__Gammaproteobacteria;o__Burkholderiales;f__Burkholderiaceae;g__Polynucleobacter	0	0	0	0	0	0.001779	0	0	0.0001535	0	0	0	0	0	0
d__Bacteria;p__Proteobacteria;c__Gammaproteobacteria;o__Burkholderiales;f__Comamonadaceae;g__Acidovorax	0.0001186	0	0	0	0	0.001307	0	0	0	0	0	0	0.0004905	0	0
d__Bacteria;p__Proteobacteria;c__Gammaproteobacteria;o__Burkholderiales;f__TRA3-20;g__TRA3-20	0	0	0	0	0	0.001587	0	0	0.0001809	0	0	0	0	0.0001338	0
d__Bacteria;p__Firmicutes;c__Clostridia;o__Oscillospirales;f__Ruminococcaceae;g__[Eubacterium]_siraeum_group	0	0	0	0	0.001257	0.0004926	0	0	0.000137	0	0	0	0	0	0
d__Bacteria;p__Proteobacteria;c__Alphaproteobacteria;o__Acetobacterales;f__Acetobacteraceae;__	0	0	0	0	0	0.001033	0	0	6.03e-05	0	0	0	0	0.0007583	0
d__Bacteria;p__Firmicutes;c__Clostridia;o__Lachnospirales;f__Lachnospiraceae;g__CAG-56	0	0	0	0	0.000381	0.00039	0	0	0	0.001039	0	0	0	0	0
d__Bacteria;p__Proteobacteria;c__Gammaproteobacteria;o__Burkholderiales;f__Sutterellaceae;g__Parasutterella	0	0	0	0	0	0.001245	0	0	0.0001425	0.0002846	0	0	0	0.0001338	0
d__Bacteria;p__Firmicutes;c__Clostridia;o__Lachnospirales;f__Lachnospiraceae;g__Lachnospiraceae_UCG-004	0	0	0	0	0	0.001745	0	0	0	0	0	0	0	0	0
d__Bacteria;p__Firmicutes;c__Bacilli;o__Bacillales;f__Bacillaceae;g__Virgibacillus	0	0	0	0	0	8.21e-05	0	0	0	0.0001608	0	0	0	0.001483	0
d__Bacteria;p__Firmicutes;c__Clostridia;o__Peptostreptococcales-Tissierellales;f__Anaerovoracaceae;g__Family_XIII_AD3011_group	0	0	0	0	0.0003238	0	0	0	0	0.0004701	0	0	0	0.0009145	0
d__Bacteria;p__Acidobacteriota;c__Acidobacteriae;o__Subgroup_2;f__Subgroup_2;g__Subgroup_2	0	0	0	0	0	0.00143	0	0	0.0001206	0	0	0	0	0.0001561	0
d__Bacteria;p__Proteobacteria;c__Gammaproteobacteria;o__Burkholderiales;f__Burkholderiaceae;g__Lautropia	0	0	0	0	7.619e-05	0.0009647	0	0	0.0003015	0.0003588	0	0	0	0	0
d__Bacteria;p__Proteobacteria;c__Alphaproteobacteria;o__Rhizobiales;f__Hyphomicrobiaceae;g__Hyphomicrobium	0	4.123e-05	0	0	9.524e-05	0.001033	0	0	0.0002905	0	0	0	0	0.0002119	0
d__Bacteria;p__Proteobacteria;c__Alphaproteobacteria;o__Rhizobiales;f__Devosiaceae;g__Devosia	0	0	0	0	0	0.001163	0	0	4.385e-05	0.000464	0	0	0	0	0
d__Bacteria;p__Actinobacteriota;c__Coriobacteriia;o__Coriobacteriales;f__Atopobiaceae;g__uncultured	0	0	0.001316	0	0	0	0	0	0	0.0002846	0	0	0	0	0
d__Bacteria;p__Actinobacteriota;c__Actinobacteria;o__Propionibacteriales;f__Nocardioidaceae;g__Marmoricola	0	0	0.0008353	0	0	0.0006431	0	0	9.867e-05	0	0	0	0	0	0
d__Bacteria;p__Proteobacteria;c__Alphaproteobacteria;o__Rhizobiales;__;__	0	0	0	0	0	0.001437	0	0	0.0001206	0	0	0	0	0	0
d__Bacteria;p__Actinobacteriota;c__Actinobacteria;o__Micromonosporales;f__Micromonosporaceae;__	0	0	0	0	0	0.001006	0	0	0.0002248	0	0	0	0	0.0003123	0
d__Bacteria;p__Firmicutes;c__Bacilli;o__Erysipelotrichales;f__Erysipelotrichaceae;g__[Clostridium]_innocuum_group	0.001035	0.0001296	0	0.0003559	0	0	0	0	0	0	0	0	0	0	0
d__Bacteria;p__Firmicutes;c__Clostridia;o__Oscillospirales;f__Oscillospiraceae;g__Intestinimonas	0	0	0	0	0.0008	0.0005816	0	0	0.0001042	0	0	0	0	0	0
d__Bacteria;p__Patescibacteria;c__Saccharimonadia;o__Saccharimonadales;f__Saccharimonadaceae;g__Candidatus_Saccharimonas	0	0	0	0	0.0001333	0.0002874	0	0	0	0.001027	0	0	0	0	0
d__Bacteria;p__Proteobacteria;c__Gammaproteobacteria;o__Burkholderiales;f__Sutterellaceae;g__Sutterella	0	0	0	7.415e-05	0.001124	0	0	0	0.0002302	0	0	0	0	0	0
d__Bacteria;p__Firmicutes;c__Bacilli;o__Lactobacillales;f__Carnobacteriaceae;g__Carnobacterium	0.001293	0	0	0	0	0	0	0	8.771e-05	0	0	0	0	0	0
d__Bacteria;p__Actinobacteriota;c__Actinobacteria;o__Frankiales;__;__	0	0	0	0	0	0.0009715	0	0	0	0.0004083	0	0	0	0	0
d__Bacteria;p__Proteobacteria;c__Gammaproteobacteria;o__Gammaproteobacteria_Incertae_Sedis;f__Unknown_Family;g__Acidibacter	0	0	0	0	0	0.0009236	0	0	0.0002851	0	0	0	0	0.0001673	0
d__Bacteria;p__Verrucomicrobiota;c__Verrucomicrobiae;o__Opitutales;f__Puniceicoccaceae;g__uncultured	0	0	0	7.415e-05	0.001257	0	0	0	0	0	0	0	0	0	0
d__Bacteria;p__Proteobacteria;c__Gammaproteobacteria;o__Aeromonadales;f__Aeromonadaceae;g__Aeromonas	0	0	0	0	0.0001333	0.0009921	0	0	0.0001973	0	0	0	0	0	0
d__Bacteria;p__Firmicutes;c__Clostridia;o__Oscillospirales;f__Oscillospiraceae;g__Flavonifractor	0	0	0	0.0004301	0.0008	0	0	0	0	0	0	0	0	0	0
d__Bacteria;p__Actinobacteriota;c__Thermoleophilia;o__Gaiellales;__;__	0	0	0	0	0	0.0009236	0	0	0.000159	0	0	0	0	0.000145	0
d__Bacteria;p__Cyanobacteria;c__Vampirivibrionia;o__Gastranaerophilales;f__Gastranaerophilales;g__Gastranaerophilales	0	1.767e-05	0	0	0.0004191	0	0	0	0	0.0003217	0	0	0	0.0004349	0
d__Bacteria;p__Bacteroidota;c__Bacteroidia;o__Chitinophagales;f__Chitinophagaceae;g__uncultured	0	0	0	2.966e-05	0	0.0006773	0	0	0.0001206	0	0	0	0	0.000223	0
d__Bacteria;p__Firmicutes;c__Bacilli;o__Erysipelotrichales;f__Erysipelotrichaceae;g__Dielma	0	0	0	0.0001631	0.0008191	0	0	0	0	0	0	0	0	0	0
d__Bacteria;p__Verrucomicrobiota;c__Verrucomicrobiae;o__Pedosphaerales;f__Pedosphaeraceae;g__SH3-11	0	0	0	0	0.0001333	0.0008347	0	0	0	0	0	0	0	0	0
d__Bacteria;p__Proteobacteria;c__Gammaproteobacteria;o__Burkholderiales;f__Methylophilaceae;g__Methylotenera	0	0	0	0.0002818	0.0006096	0	0	0	4.385e-05	0	0	0	0	0	0
d__Bacteria;p__Proteobacteria;c__Alphaproteobacteria;o__Rhizobiales;f__Beijerinckiaceae;g__Microvirga	0	0	0	0	0	0.0002189	0	0	0.0001535	0.0004021	0	0	0	0.0001561	0
d__Bacteria;p__Proteobacteria;c__Alphaproteobacteria;o__Tistrellales;f__Geminicoccaceae;g__Candidatus_Alysiosphaera	0	0	0	0	0	0.0002326	0	0	8.771e-05	0.0001732	0	0	0.0001471	0.0002676	0
d__Bacteria;p__Bacteroidota;c__Bacteroidia;o__Flavobacteriales;f__Weeksellaceae;g__Ornithobacterium	0	0	0	0.0001483	0	0	0	0	0	0	0	0	0	0	0	0.0001483
d__Bacteria;p__Firmicutes;c__Negativicutes;o__Veillonellales-Selenomonadales;f__Veillonellaceae;g__Veillonella	0	0	0	7.415e-05	0.0001524	0	0	0	0	0	0	0	0	0.0004126	0
d__Bacteria;p__Firmicutes;c__Clostridia;o__Christensenellales;f__Christensenellaceae;g__uncultured	0	0	0	0.0001928	0	0.0002463	0	0	0	0	0	0	0	0.0001896	0
d__Bacteria;p__Bacteroidota;c__Bacteroidia;o__Bacteroidales;f__uncultured;g__uncultured	0	0	0	0	0	0	0	0	8.223e-05	0	0.0003641	0	0	0.0001784	0
d__Bacteria;p__Bacteroidota;c__Bacteroidia;o__Bacteroidales;f__Muribaculaceae;g__Muribaculum	0	0	0	0	0.0001333	0.0004037	0	0	7.674e-05	0	0	0	0	0	0
d__Bacteria;p__Planctomycetota;c__Planctomycetes;o__Isosphaerales;f__Isosphaeraceae;g__Tundrisphaera	0	0	0	0	0	0.0001368	0	0	0	0.0001856	0	0	0	0.000145	0
d__Bacteria;p__Acidobacteriota;c__Blastocatellia;o__Blastocatellales;f__Blastocatellaceae;g__Blastocatella	0.0001186	0	0	0	0	0	0	0	8.223e-05	0.0001052	0	0	0	0	0
